# Supplementary material for: Comparative transcriptomics reveals the role of altered energy metabolism in the establishment of single-cell C4 photosynthesis in Bienertia sinuspersici
Source: Front Plant Sci. 2023 Jul 5;14:1202521. doi: 10.3389/fpls.2023.1202521 (PMC10354284; doi:10.3389/fpls.2023.1202521)
Supplement: Supplementary file 2 [file DataSheet_2.xlsx]

## Sheet: Dataset S1
Supplementary Dataset 1. Annotation of the transcriptome and differentially expressed genes (DEGs) of Bienertia sinuspersici
ID-Annotation								OrthoVenn3				Araport11			DEG															UniProt (Arabidopsis thaliana)							GO			KEGG	Rhea		Abundance					Location (Offermann et al. 2015)
Bs-ID	Bs- TransDecoder	Bs- BlastX e-value	Bs- BlastX BitScore	Bs-proteomicID (Offermann et al. 2015)	Sa-ID (Wang et al. 2019)	Ah-ID (Lightfoot et al. 2017)	At-isoformID (Araport11)	Bs-OrthogroupID	Sa-OrthogroupID	Ah-OrthogroupID	At-OrthogroupID	TAIR-ID	Gene type	TAIR-Annotation	Bs-cluster	Bs-edgeR-log2FC	Sa-noiseq-log2FC	Ah-noiseq-log2FC	At-noiseq-CT-aCT-log2FC	At-noiseq-CTSAM-SCLF-log2FC	At-noiseq-RC-RH-log2FC	At-noiseq-RC-RSH-log2FC	Bs-edgeR-FDR	Sa-noiseq-q	Ah-noiseq-q	At-noiseq-CT-aCT-q	At-noiseq-CTSAM-SCLF-q	At-noiseq-RC-RH-q	At-noiseq-RC-RSH-q	UniProt-ID	Status	Gene names (primary)	Gene names (synonym)	UniProt-Annotation	Keywords	Subcellular location	Gene ontology (biological process)	Gene ontology (molecular function)	Gene ontology (cellular component)	EC number	Rhea ID	Catalytic activity	Bs- avgTPMTMM	Bs- total adjSPC (Offermann et al. 2015)	Sa- avgTPMTMM	Ah- avgTPMTMM	At- avgTPMTMM	Bs- TP/avrg chloro	Bs- TP-C q-value
-	-	-	-	-	-	-	AT1G01010.1	-	-	-	-	AT1G01010	protein_coding	NAC domain containing protein 1;(source:Araport11)	NA	NA	NA	NA	2.38335	1.32193	0.263034	0.263034	NA	NA	NA	0.974397	0.867454	0.483749	0.479279	Q0WV96	reviewed	NAC001	NTL10	NAC domain-containing protein 1 (ANAC001) (Protein NTM1-like 10)	Activator;DNA-binding;Membrane;Nucleus;Reference proteome;Stress response;Transcription;Transcription regulation;Transmembrane;Transmembrane helix	SUBCELLULAR LOCATION: Membrane {ECO:0000250|UniProtKB:Q949N0}; Single-pass membrane protein {ECO:0000255}. Nucleus {ECO:0000250|UniProtKB:Q949N0, ECO:0000255|PROSITE-ProRule:PRU00353}. Note=Localized primarily in plasma membrane or endoplasmic reticulum membrane as dormant form and, upon specific stress or signal, is processed into a transcriptionally active and nuclear form after a proteolytic c…	-	DNA-binding transcription factor activity [GO:0003700]; transcription regulatory region sequence-specific DNA binding [GO:0000976]	integral component of membrane [GO:0016021]; nucleus [GO:0005634]	-	-	-	-	-	-	-	9.7175	-	-
-	-	-	-	-	GOSA_00022452-RA	AH001809-RA	AT1G01020.5	-	Orthogroup12221	Orthogroup12571	Orthogroup12571	AT1G01020	protein_coding	ARV1 family protein;(source:Araport11)	NA	NA	0.415037	NA	3.38335	1.58496	1	0.678072	NA	0.400636	NA	0.987827	0.776619	0.530869	0.520313	Q5MK24	reviewed	ARV1	-	Protein ARV 1 (AtArv1p)	Alternative splicing;Endoplasmic reticulum;Lipid metabolism;Lipid transport;Membrane;Reference proteome;Sphingolipid metabolism;Transmembrane;Transmembrane helix;Transport	SUBCELLULAR LOCATION: Endoplasmic reticulum membrane {ECO:0000269|PubMed:16725371}; Multi-pass membrane protein {ECO:0000255}.	intracellular sterol transport [GO:0032366]; regulation of plasma membrane sterol distribution [GO:0097036]; sphingolipid metabolic process [GO:0006665]; sterol metabolic process [GO:0016125]	-	cortical endoplasmic reticulum [GO:0032541]; endoplasmic reticulum [GO:0005783]; endoplasmic reticulum membrane [GO:0005789]; Golgi apparatus [GO:0005794]; integral component of membrane [GO:0016021]	-	-	-	-	-	10.5375	2.04863	3.7925	-	-
-	-	-	-	-	GOSA_00010755-RA	-	AT1G01030.1	-	Orthogroup1504	-	Orthogroup1504	AT1G01030	protein_coding	AP2/B3-like transcriptional factor family protein;(source:Araport11)	NA	NA	1.2854	NA	0.50888	-0.584963	0.584963	0.584963	NA	0.826445	NA	0.851312	0.542047	0.517088	0.495423	Q9MAN1	reviewed	NGA3	-	B3 domain-containing transcription factor NGA3 (Protein NGATHA3)	DNA-binding;Nucleus;Reference proteome;Transcription;Transcription regulation	SUBCELLULAR LOCATION: Nucleus {ECO:0000255|PROSITE-ProRule:PRU00326}.	flower development [GO:0009908]; leaf development [GO:0048366]; regulation of leaf morphogenesis [GO:1901371]; regulation of transcription, DNA-templated [GO:0006355]	DNA binding [GO:0003677]; DNA-binding transcription factor activity [GO:0003700]	nucleus [GO:0005634]	-	-	-	-	-	27.2617	-	5.06	-	-
BS2697_c0_g1_i96	Complete	0	732.25	-	GOSA_00000683-RA	AH009470-RA	AT1G01040.1	Orthogroup16848	Orthogroup9796	Orthogroup9796	Orthogroup9796	AT1G01040	protein_coding	Encodes a Dicer homolog. Dicer is a RNA helicase involved in microRNA processing. Mutations in this locus can result in embryo lethality. Embryo shape at seed maturity is globular-elongate. Other mutants convert the floral meristems to an indeterminate state, others yet show defects in ovule development. mRNA is expressed in all shoot tissues. DCL1 is able to produce miRNAs and siRNAs. The mRNA i…	NA	1.31957	-0.893085	-0.807355	2.01138	0.847997	0	0	0.109596	0.548006	0.473256	0.965684	0.573894	0.479778	0.475115	Q9SP32	reviewed	DCL1	ASU1 CAF SIN1 SUS1	Endoribonuclease Dicer homolog 1 (EC 3.1.26.-) (Dicer-like protein 1) (AtDCL1) (Protein ABNORMAL SUSPENSOR 1) (Protein CARPEL FACTORY) (Protein SHORT INTEGUMENTS 1) (Protein SUSPENSOR 1)	3D-structure;ATP-binding;Alternative splicing;Endonuclease;Helicase;Hydrolase;Magnesium;Manganese;Metal-binding;Nuclease;Nucleotide-binding;Nucleus;RNA-binding;RNA-mediated gene silencing;Reference proteome;Repeat	SUBCELLULAR LOCATION: Nucleus {ECO:0000269|PubMed:15821876, ECO:0000269|PubMed:17442570}. Note=Localizes to nuclear dicing body (also named D body), a nuclear body distributed throughout the nucleoplasm and involved in miRNA processing.	production of siRNA involved in RNA interference [GO:0030422]; rRNA catabolic process [GO:0016075]	ATP binding [GO:0005524]; DNA binding [GO:0003677]; helicase activity [GO:0004386]; metal ion binding [GO:0046872]; ribonuclease III activity [GO:0004525]; RNA binding [GO:0003723]	cytoplasm [GO:0005737]; nucleus [GO:0005634]	3.1.26.-	-	-	3.10375	-	9.93328	5.74468	8.535	-	-
-	-	-	-	-	-	-	AT1G01046.1	-	-	-	-	AT1G01046	miRNA_primary_transcript	Encodes a microRNA of unknown function. MicroRNAs are regulatory RNAs with a mature length of ~21-nucleotides that are processed from hairpin precursors by Dicer-like enzymes. MicroRNAs can negatively regulate gene expression by attenuating translation or by directing mRNA cleavage. Mature sequence: UUUUCUUCUACUUCUUGCACA	NA	NA	NA	NA	2.73127	1.32193	-0.415037	-0.415037	NA	NA	NA	0.965272	0.837354	0.49958	0.495423	-	-	-	-	-	-	-	-	-	-	-	-	-	-	-	-	-	3.7325	-	-
BS12153_c0_g1_i11	Complete	5.77645e-101	301.982	-	-	-	AT1G01050.1	Orthogroup396	-	-	Orthogroup396	AT1G01050	protein_coding	Encodes a soluble protein with inorganic pyrophosphatase activity that is highly specific for Mg-inorganic pyrophosphate.	8	1.30966	NA	NA	0.530254	-0.349334	0.199938	0.112475	0.371682	NA	NA	0.556737	0.523972	0.486056	0.468893	Q93V56	reviewed	PPA1	-	Soluble inorganic pyrophosphatase 1 (EC 3.6.1.1) (Pyrophosphate phospho-hydrolase 1) (PPase 1)	3D-structure;Cytoplasm;Hydrolase;Magnesium;Metal-binding;Reference proteome	SUBCELLULAR LOCATION: Cytoplasm {ECO:0000269|PubMed:15610358}.	cell wall biogenesis [GO:0042546]; lipid storage [GO:0019915]; phosphate-containing compound metabolic process [GO:0006796]; regulation of starch metabolic process [GO:2000904]; sucrose metabolic process [GO:0005985]	inorganic diphosphatase activity [GO:0004427]; magnesium ion binding [GO:0000287]	cytoplasm [GO:0005737]; cytosol [GO:0005829]; nucleoplasm [GO:0005654]; nucleus [GO:0005634]	3.6.1.1	RHEA:24576	CATALYTIC ACTIVITY: Reaction=diphosphate + H2O = H(+) + 2 phosphate; Xref=Rhea:RHEA:24576, ChEBI:CHEBI:15377, ChEBI:CHEBI:15378, ChEBI:CHEBI:33019, ChEBI:CHEBI:43474; EC=3.6.1.1; Evidence={ECO:0000269|Ref.9};	98.9621	-	-	-	83.275	-	-
BS1642_c0_g1_i26	Complete	5.29475e-93	308.916	-	GOSA_00000678-RA	AH009476-RA	AT1G01060.8	Orthogroup6152	Orthogroup6152	Orthogroup6152	Orthogroup6152	AT1G01060	protein_coding	LHY encodes a myb-related putative transcription factor involved in circadian rhythm along with another myb transcription factor CCA1	9	2.59316	1.848	-0.652077	1.24585	-1	-2	-2	0.0132395	0.894742	0.462116	0.575817	0.9172	0.987096	0.986964	Q6R0H1	reviewed	LHY	-	Protein LHY (MYB-related transcription factor LHY) (Protein LATE ELONGATED HYPOCOTYL)	Alternative splicing;Biological rhythms;DNA-binding;Nucleus;Phosphoprotein;Reference proteome;Transcription;Transcription regulation	SUBCELLULAR LOCATION: Nucleus {ECO:0000255|PROSITE-ProRule:PRU00625, ECO:0000269|PubMed:19218364}.	circadian rhythm [GO:0007623]; long-day photoperiodism, flowering [GO:0048574]; negative regulation of circadian rhythm [GO:0042754]; negative regulation of DNA-binding transcription factor activity [GO:0043433]; regulation of circadian rhythm [GO:0042752]; regulation of transcription, DNA-templated [GO:0006355]; response to cold [GO:0009409]	DNA-binding transcription factor activity [GO:0003700]; transcription regulatory region sequence-specific DNA binding [GO:0000976]	nucleus [GO:0005634]	-	-	-	25.8375	-	34.4486	9.21885	42.3775	-	-
-	-	-	-	-	-	-	AT1G01070.1	-	-	-	Orthogroup4675	AT1G01070	protein_coding	Encodes a plasma membrane-localized amino acid transporter likely involved in amino acid export in the developing seed.	NA	NA	NA	NA	4.50888	3.08746	-0.192645	-0.415037	NA	NA	NA	0.997826	0.992082	0.477028	0.506916	Q5XEZ0	reviewed	-	-	WAT1-related protein At1g01070	Alternative splicing;Membrane;Reference proteome;Repeat;Transmembrane;Transmembrane helix	SUBCELLULAR LOCATION: Membrane {ECO:0000250}; Multi-pass membrane protein {ECO:0000305}.	seed development [GO:0048316]	L-glutamine transmembrane transporter activity [GO:0015186]	integral component of membrane [GO:0016021]; plasma membrane [GO:0005886]	-	-	-	-	-	-	-	11.03	-	-
-	-	-	-	-	-	-	AT1G01080.1	-	-	-	-	AT1G01080	protein_coding	RNA-binding (RRM/RBD/RNP motifs) family protein;(source:Araport11)	NA	NA	NA	NA	0.338955	-0.584963	0.847997	1	NA	NA	NA	0.996783	0.996652	0.536422	0.562739	Q8W592	unreviewed	-	-	At1g01080/T25K16_7 (RNA-binding (RRM/RBD/RNP motifs) family protein) (Ribonucleoprotein, putative)	Proteomics identification;RNA-binding;Reference proteome;Ribonucleoprotein;Viral nucleoprotein;Virion	-	-	RNA binding [GO:0003723]	-	-	-	-	-	-	-	-	38.6425	-	-
BS1329_c0_g1_i2	Complete	0	664.07	332	GOSA_00000666-RA	AH009486-RA	AT1G01090.1	Orthogroup9799	Orthogroup9799	Orthogroup9799	Orthogroup9799	AT1G01090	protein_coding	pyruvate dehydrogenase E1 alpha subunit	7	-0.541242	-0.278301	-1.69188	-1.96738	-1.60842	-1.23607	-1.08406	0.0472128	0.378083	0.862281	0.91818	0.914389	0.87433	0.867325	O24457	reviewed	PDH-E1 ALPHA	-	Pyruvate dehydrogenase E1 component subunit alpha-3, chloroplastic (EC 1.2.4.1)	Chloroplast;Glycolysis;Oxidoreductase;Plastid;Pyruvate;Reference proteome;Thiamine pyrophosphate;Transit peptide	SUBCELLULAR LOCATION: Plastid, chloroplast {ECO:0000305}.	acetyl-CoA biosynthetic process from pyruvate [GO:0006086]; glycolytic process [GO:0006096]	pyruvate dehydrogenase (acetyl-transferring) activity [GO:0004739]	chloroplast [GO:0009507]; chloroplast envelope [GO:0009941]; chloroplast stroma [GO:0009570]; plastid [GO:0009536]	1.2.4.1	RHEA:19189	CATALYTIC ACTIVITY: Reaction=[dihydrolipoyllysine-residue acetyltransferase]-(R)-N(6)-lipoyl-L-lysine + H(+) + pyruvate = [dihydrolipoyllysine-residue acetyltransferase]-(R)-N(6)-(S(8)-acetyldihydrolipoyl)-L-lysine + CO2; Xref=Rhea:RHEA:19189, Rhea:RHEA-COMP:10480, Rhea:RHEA-COMP:10481, ChEBI:CHEBI:15361, ChEBI:CHEBI:15378, ChEBI:CHEBI:16526, ChEBI:CHEBI:83099, ChEBI:CHEBI:83111; EC=1.2.4.1;	115.573	21	104.239	82.1911	97.6275	-	-
-	-	-	-	-	-	-	AT1G01100.2	-	-	-	Orthogroup14078	AT1G01100	protein_coding	Co-orthologous gene of large ribosomal subunit protein RPP1.	NA	NA	NA	NA	2.73127	2.58496	0.23078	0.526748	NA	NA	NA	0.880919	0.972766	0.492436	0.481983	Q8LCW9	reviewed	RPP1A	-	60S acidic ribosomal protein P1-1	Alternative splicing;Phosphoprotein;Reference proteome;Ribonucleoprotein;Ribosomal protein	-	cytoplasmic translation [GO:0002181]; translational elongation [GO:0006414]	protein kinase activator activity [GO:0030295]; ribonucleoprotein complex binding [GO:0043021]; structural constituent of ribosome [GO:0003735]	cytosol [GO:0005829]; cytosolic large ribosomal subunit [GO:0022625]; cytosolic ribosome [GO:0022626]; nucleus [GO:0005634]; plasma membrane [GO:0005886]; polysomal ribosome [GO:0042788]	-	-	-	-	-	-	-	96.34	-	-
-	-	-	-	-	GOSA_00017836-RA	AH009496-RA	AT1G01110.2	-	Orthogroup13203	Orthogroup2271	Orthogroup2271	AT1G01110	protein_coding	Member of IQ67 (CaM binding) domain containing family.	NA	NA	NA	0.72792	-1.07608	-2	-0.584963	-0.584963	NA	NA	0.496887	0.787556	0.907964	0.517088	0.513212	Q9MAM4	reviewed	IQD18	-	Protein IQ-DOMAIN 18 (AtIQD18)	Alternative splicing;Calmodulin-binding;Cell membrane;Cytoplasm;Cytoskeleton;Membrane;Nucleus;Reference proteome;Repeat	SUBCELLULAR LOCATION: Nucleus {ECO:0000255|PROSITE-ProRule:PRU00768, ECO:0000269|PubMed:28115582}. Nucleus, nuclear body {ECO:0000269|PubMed:28115582}. Cytoplasm, cytoskeleton {ECO:0000269|PubMed:28115582}. Cell membrane {ECO:0000269|PubMed:28115582}.	-	calmodulin binding [GO:0005516]	-	-	-	-	-	-	1.00027	42.6812	1.9075	-	-
BS2403_c0_g1_i1	Complete	0	739.569	-	GOSA_00000648-RA	AH009500-RA	AT1G01120.1	Orthogroup9802	Orthogroup9802	Orthogroup9802	Orthogroup9802	AT1G01120	protein_coding	Encodes a condensing enzyme KCS1 (3-ketoacyl-CoA synthase 1) which is involved in the critical fatty acid elongation process in wax biosynthesis.	12	-1.30628	-3.63227	3.45943	-4.03956	-4.51096	0.0255351	-0.163499	0.000614766	0.998742	0.991899	0.999615	0.999916	0.467082	0.474683	Q9MAM3	reviewed	KCS1	EL1	3-ketoacyl-CoA synthase 1 (KCS-1) (EC 2.3.1.199) (Very long-chain fatty acid condensing enzyme 1) (VLCFA condensing enzyme 1)	Acyltransferase;Endoplasmic reticulum;Membrane;NAD;NADP;Reference proteome;Transferase;Transmembrane;Transmembrane helix	SUBCELLULAR LOCATION: Endoplasmic reticulum membrane {ECO:0000269|PubMed:18465198}; Multi-pass membrane protein {ECO:0000255}.	cellular response to cold [GO:0070417]; response to cold [GO:0009409]; response to light stimulus [GO:0009416]; very long-chain fatty acid biosynthetic process [GO:0042761]; wax biosynthetic process [GO:0010025]	3-oxo-arachidoyl-CoA synthase activity [GO:0102336]; 3-oxo-cerotoyl-CoA synthase activity [GO:0102337]; 3-oxo-lignoceronyl-CoA synthase activity [GO:0102338]; fatty acid elongase activity [GO:0009922]; very-long-chain 3-ketoacyl-CoA synthase activity [GO:0102756]	cytosolic ribosome [GO:0022626]; endoplasmic reticulum [GO:0005783]; endoplasmic reticulum membrane [GO:0005789]; integral component of membrane [GO:0016021]; membrane [GO:0016020]	2.3.1.199	RHEA:32727	CATALYTIC ACTIVITY: Reaction=a very-long-chain acyl-CoA + H(+) + malonyl-CoA = a very-long-chain 3-oxoacyl-CoA + CO2 + CoA; Xref=Rhea:RHEA:32727, ChEBI:CHEBI:15378, ChEBI:CHEBI:16526, ChEBI:CHEBI:57287, ChEBI:CHEBI:57384, ChEBI:CHEBI:90725, ChEBI:CHEBI:90736; EC=2.3.1.199; Evidence={ECO:0000269|PubMed:10074711, ECO:0000269|PubMed:16765910};	93.5471	-	67.1651	12.0793	49.855	-	-
-	-	-	-	-	-	-	AT1G01130.1	-	-	-	Orthogroup12277	AT1G01130	protein_coding	CBL-interacting Serine/Threonine-kinase;(source:Araport11)	NA	NA	NA	NA	-1.49112	-2.16993	-1.32193	-0.736966	NA	NA	NA	0.866145	0.952097	0.835965	0.538796	F4HQI8	unreviewed	-	-	CBL-interacting Serine/Threonine-kinase	Kinase;Reference proteome;Transferase	-	-	kinase activity [GO:0016301]	-	-	-	-	-	-	-	-	5.3425	-	-
BS4987_c1_g1_i2	Complete	0	692.96	-	GOSA_00000647-RA	AH009501-RA	AT1G01140.3	Orthogroup6157	Orthogroup6157	Orthogroup6157	Orthogroup6157	AT1G01140	protein_coding	Encodes a CBL-interacting protein kinase with similarity to SOS2	11	-0.000630534	0.451696	-2.64386	0.691744	2.97269	1.53051	1	0.999949	0.464471	0.976657	0.58494	0.992263	0.581522	0.527397	Q9MAM1	reviewed	CIPK9	PKS6 SnRK3.12	CBL-interacting serine/threonine-protein kinase 9 (EC 2.7.11.1) (SNF1-related kinase 3.12) (SOS2-like protein kinase PKS6)	ATP-binding;Alternative splicing;Cytoplasm;Kinase;Manganese;Nucleotide-binding;Nucleus;Phosphoprotein;Reference proteome;Serine/threonine-protein kinase;Transferase	SUBCELLULAR LOCATION: Cytoplasm {ECO:0000269|PubMed:23109687}. Nucleus {ECO:0000269|PubMed:23109687}. Note=Targeted to the tonoplast when interacting with CBL2 or CBL3.	cellular response to potassium ion starvation [GO:0051365]; potassium ion homeostasis [GO:0055075]; regulation of potassium ion transport [GO:0043266]; response to cold [GO:0009409]; response to mannitol [GO:0010555]; response to salt stress [GO:0009651]; response to wounding [GO:0009611]; signal transduction [GO:0007165]	ATP binding [GO:0005524]; protein serine kinase activity [GO:0106310]; protein threonine kinase activity [GO:0106311]	cytoplasm [GO:0005737]; nucleus [GO:0005634]	2.7.11.1	RHEA:17989; RHEA:46608	CATALYTIC ACTIVITY: Reaction=ATP + L-seryl-[protein] = ADP + H(+) + O-phospho-L-seryl-[protein]; Xref=Rhea:RHEA:17989, Rhea:RHEA-COMP:9863, Rhea:RHEA-COMP:11604, ChEBI:CHEBI:15378, ChEBI:CHEBI:29999, ChEBI:CHEBI:30616, ChEBI:CHEBI:83421, ChEBI:CHEBI:456216; EC=2.7.11.1; CATALYTIC ACTIVITY: Reaction=ATP + L-threonyl-[protein] = ADP + H(+) + O-phospho-L-threonyl-[protein]; Xref=Rhea:RHEA:46608, Rhe…	82.1158	-	80.7644	14.468	68.5925	-	-
-	-	-	-	-	-	-	AT1G01150.1	-	-	-	Orthogroup12282	AT1G01150	protein_coding	Homeodomain-like protein with RING/FYVE/PHD-type zinc finger domain-containing protein;(source:Araport11)	NA	NA	NA	NA	NA	NA	NA	NA	NA	NA	NA	NA	NA	NA	NA	A0A1P8AUQ9	unreviewed	-	-	Homeodomain-like protein with RING/FYVE/PHD-type zinc finger domain-containing protein	Coiled coil;DNA-binding;Homeobox;Metal-binding;Nucleus;Reference proteome;Zinc;Zinc-finger	-	-	DNA binding [GO:0003677]; metal ion binding [GO:0046872]	nucleus [GO:0005634]	-	-	-	-	-	-	-	1.0325	-	-
BS18_c4_g1_i1	3'prime_partial	1.61927e-25	98.2117	-	-	AH011917-RA	AT1G01160.1	Orthogroup13204	-	Orthogroup13204	Orthogroup6158	AT1G01160	protein_coding	Arabidopsis thaliana GRF1-interacting factor 2 (GIF2) mRNA	NA	-0.315567	NA	1.22239	-0.116725	0.584963	0.830075	0.852443	0.501888	NA	0.787601	0.488173	0.550109	0.585257	0.584758	Q9MAL9	reviewed	GIF2	-	GRF1-interacting factor 2 (AtGIF2) (Transcription coactivator GIF2)	Activator;Alternative splicing;Reference proteome;Transcription;Transcription regulation	-	cell population proliferation [GO:0008283]; leaf development [GO:0048366]; positive regulation of transcription by RNA polymerase II [GO:0045944]	transcription coactivator activity [GO:0003713]	nucleus [GO:0005634]	-	-	-	21.4452	-	-	14.7935	48.0675	-	-
BS3054_c0_g1_i2	-	2.54388e-31	112.849	-	-	AH010982-RA	AT1G01170.1	-	-	-	Orthogroup16156	AT1G01170	protein_coding	ozone-responsive stress-like protein (DUF1138);(source:Araport11)	3	0.352693	NA	1.02915	-0.62357	-1.848	0.811928	0.774933	0.240834	NA	0.787368	0.886706	0.972751	0.566974	0.534655	A0A178WGM0	unreviewed	-	-	(thale cress) hypothetical protein	Membrane;Transmembrane;Transmembrane helix	-	-	-	integral component of membrane [GO:0016021]	-	-	-	32.444	-	-	74.4537	170.627	-	-
BS5842_c0_g1_i1	Complete	1.3023e-117	347.051	-	GOSA_00000644-RA	AH012228-RA	AT1G01180.1	Orthogroup6159	Orthogroup6159	Orthogroup6159	Orthogroup6159	AT1G01180	protein_coding	S-adenosyl-L-methionine-dependent methyltransferases superfamily protein;(source:Araport11)	1	2.47985	-2.90689	3.45943	0.302429	0	-0.807355	-0.807355	0.00181203	0.962598	0.991899	0.512069	0.471983	0.571857	0.569471	Q9MAL7	unreviewed	-	-	T25K16.17	Membrane;Transmembrane;Transmembrane helix	-	-	-	integral component of membrane [GO:0016021]	-	-	-	11.166	-	8.35192	12.4805	18.73	-	-
-	-	-	-	-	-	-	AT1G01183.1	-	-	-	-	AT1G01183	miRNA_primary_transcript	Encodes a microRNA that targets several HD-ZIPIII family members including PHV, PHB, REV, ATHB-8, and ATHB-15. MicroRNAs are regulatory RNAs with a mature length of ~21-nucleotides that are processed from hairpin precursors by Dicer-like enzymes. MicroRNAs can negatively regulate gene expression by attenuating translation or by directing mRNA cleavage.Mature sequence: UCGGACCAGGCUUCAUCCCC. Accumu…	NA	NA	NA	NA	NA	NA	NA	NA	NA	NA	NA	NA	NA	NA	NA	-	-	-	-	-	-	-	-	-	-	-	-	-	-	-	-	-	1	-	-
BS1680_c0_g1_i4	Complete	4.26969e-18	88.9669	-	GOSA_00004158-RA	-	AT1G01190.1	Orthogroup13663	Orthogroup13663	-	-	AT1G01190	protein_coding	cytochrome P450, family 78, subfamily A, polypeptide 8;(source:Araport11)	NA	-0.296621	0.807355	NA	-1.07608	NA	-0.584963	-0.415037	0.574168	0.480672	NA	0.787556	NA	0.517088	0.513212	A0A384KEP9	unreviewed	-	-	CYP78A8	Heme;Iron;Membrane;Metal-binding;Monooxygenase;Oxidoreductase;Transmembrane;Transmembrane helix	-	-	heme binding [GO:0020037]; iron ion binding [GO:0005506]; monooxygenase activity [GO:0004497]; oxidoreductase activity, acting on paired donors, with incorporation or reduction of molecular oxygen [GO:0016705]	integral component of membrane [GO:0016021]	-	-	-	19.0997	-	5.53617	-	1.605	-	-
BS3754_c0_g1_i15	Complete	7.50219e-105	311.612	-	GOSA_00000628-RA	AH009520-RA	AT1G01200.1	Orthogroup6162	Orthogroup6162	Orthogroup6162	Orthogroup6162	AT1G01200	protein_coding	RAB GTPase homolog A3;(source:Araport11)	NA	0.0692623	2.14505	2.58496	-1.07608	NA	-0.584963	-1.58496	0.944098	0.954686	0.963989	0.787556	NA	0.517088	0.828349	Q9LNK1	reviewed	RABA3	-	Ras-related protein RABA3 (AtRABA3)	Endosome;GTP-binding;Golgi apparatus;Lipoprotein;Membrane;Methylation;Nucleotide-binding;Prenylation;Protein transport;Reference proteome;Transport	SUBCELLULAR LOCATION: Endosome membrane {ECO:0000269|PubMed:18239134}. Golgi apparatus, trans-Golgi network membrane {ECO:0000305|PubMed:18239134}; Lipid-anchor {ECO:0000305|PubMed:18239134}. Note=During cytokinesis located to the growing margins of the cell plate.	cell wall biogenesis [GO:0042546]; protein transport [GO:0015031]	GTPase activity [GO:0003924]; GTP binding [GO:0005525]	cell plate [GO:0009504]; endosome [GO:0005768]; endosome membrane [GO:0010008]; extracellular region [GO:0005576]; Golgi apparatus [GO:0005794]; nucleus [GO:0005634]	-	-	-	14.2793	-	70.5017	7.26456	1.45	-	-
-	-	-	-	-	-	-	AT1G01210.1	-	-	-	Orthogroup5131	AT1G01210	protein_coding	DNA-directed RNA polymerase, subunit M, archaeal;(source:Araport11)	NA	NA	NA	NA	0.923917	-0.222392	1.70044	1.90689	NA	NA	NA	0.889551	0.891335	0.863022	0.8777	Q9LNK0	unreviewed	-	-	DNA-directed RNA polymerase subunit	DNA-directed RNA polymerase;Metal-binding;Nucleus;Proteomics identification;Reference proteome;Transcription;Transcription regulation;Zinc;Zinc-finger	SUBCELLULAR LOCATION: Nucleus, nucleolus {ECO:0000256|ARBA:ARBA00004604, ECO:0000256|PIRNR:PIRNR005586}.	regulation of transcription, DNA-templated [GO:0006355]; termination of RNA polymerase III transcription [GO:0006386]; tRNA 3'-trailer cleavage [GO:0042779]	DNA-directed 5'-3' RNA polymerase activity [GO:0003899]; nucleic acid binding [GO:0003676]; zinc ion binding [GO:0008270]	nucleolus [GO:0005730]; RNA polymerase III complex [GO:0005666]	-	-	-	-	-	-	-	20.4775	-	-
BS6240_c0_g1_i1	Complete	0	1111.67	-	GOSA_00000620-RA	AH009526-RA	AT1G01220.3	Orthogroup6164	Orthogroup6164	Orthogroup6164	Orthogroup6164	AT1G01220	protein_coding	Encodes a bifunctional enzyme that has both L-fucokinase and GDP-L-fucose pyrophosphorylase activities. It catalyzes the two steps of the L-fucose salvage pathway for the generation of activated GDP-L-fucose. This pathway seems to be of minor importance for cell wall polysaccharide biosynthesis compared to the de novo GDP-L-fucose biosynthesis pathway in Arabidopsis.	NA	-0.823008	0	0.415037	0.923917	-0.415037	0.321928	0	0.679395	0.256736	0.386223	0.480817	0.471983	0.466438	0.4615	Q9LNJ9	reviewed	FKGP	-	Bifunctional fucokinase/fucose pyrophosphorylase (AtFKGP) [Includes: L-fucokinase (EC 2.7.1.52); Fucose-1-phosphate guanylyltransferase (EC 2.7.7.30) (GDP-fucose pyrophosphorylase)]	ATP-binding;Carbohydrate metabolism;Kinase;Magnesium;Manganese;Metal-binding;Multifunctional enzyme;Nucleotide-binding;Reference proteome;Transferase	-	carbohydrate metabolic process [GO:0005975]; GDP-L-fucose salvage [GO:0042352]	ATP binding [GO:0005524]; fucokinase activity [GO:0050201]; fucose-1-phosphate guanylyltransferase activity [GO:0047341]; metal ion binding [GO:0046872]	-	2.7.1.52; 2.7.7.30	RHEA:13241; RHEA:13549	CATALYTIC ACTIVITY: Reaction=ATP + L-fucose = ADP + beta-L-fucose 1-phosphate + H(+); Xref=Rhea:RHEA:13241, ChEBI:CHEBI:2181, ChEBI:CHEBI:15378, ChEBI:CHEBI:30616, ChEBI:CHEBI:57268, ChEBI:CHEBI:456216; EC=2.7.1.52; Evidence={ECO:0000269|PubMed:18199744}; CATALYTIC ACTIVITY: Reaction=beta-L-fucose 1-phosphate + GTP + H(+) = diphosphate + GDP-beta-L-fucose; Xref=Rhea:RHEA:13549, ChEBI:CHEBI:15378,…	0.52671	-	4.00107	7.12771	1.2625	-	-
BS6420_c0_g1_i1	Complete	1.45531e-109	325.865	-	GOSA_00000619-RA	AH009527-RA	AT1G01225.1	Orthogroup6165	Orthogroup6165	Orthogroup6165	Orthogroup6165	AT1G01225	protein_coding	NC domain-containing protein-like protein;(source:Araport11)	NA	-1.93541	-1.53605	NA	-2.07608	-1.32193	-0.584963	-0.584963	0.00075711	0.852257	NA	0.912916	0.837354	0.535399	0.532129	-	-	-	-	-	-	-	-	-	-	-	-	-	9.24475	-	39.0595	2.44986	2.97	-	-
BS2648_c0_g3_i1	Complete	9.81385e-86	259.61	-	GOSA_00000617-RA	-	AT1G01230.1	Orthogroup4404	Orthogroup4404	-	-	AT1G01230	protein_coding	ORM1 is an ER localized orosomucoid-like protein involved in sphingolipid homeostasis.	NA	0.340485	0.672638	NA	1.15421	0.438884	-0.337035	-0.29956	0.574168	0.557673	NA	0.881889	0.542027	0.509192	0.496012	Q9C5I0	unreviewed	-	-	ORMDL family protein	Membrane;Reference proteome;Transmembrane;Transmembrane helix	SUBCELLULAR LOCATION: Membrane {ECO:0000256|ARBA:ARBA00004141}; Multi-pass membrane protein {ECO:0000256|ARBA:ARBA00004141}.	cellular sphingolipid homeostasis [GO:0090156]; ceramide metabolic process [GO:0006672]; defense response to bacterium [GO:0042742]; leaf senescence [GO:0010150]; negative regulation of ceramide biosynthetic process [GO:1900060]; response to endoplasmic reticulum stress [GO:0034976]; response to oxidative stress [GO:0006979]; sphingolipid biosynthetic process [GO:0030148]	-	endoplasmic reticulum [GO:0005783]; integral component of membrane [GO:0016021]; SPOTS complex [GO:0035339]	-	-	-	18.9747	-	172.367	-	47.62	-	-
-	-	-	-	-	-	-	AT1G01240.4	-	-	-	Orthogroup3698	AT1G01240	protein_coding	transmembrane protein;(source:Araport11)	NA	NA	NA	NA	2.07076	2.4021	-0.321928	0	NA	NA	NA	0.971179	0.976723	0.523652	0.55324	-	-	-	-	-	-	-	-	-	-	-	-	-	-	-	-	-	31.3175	-	-
BS98391_c0_g1_i1	Complete	1.06426e-49	163.696	-	GOSA_00000602-RA	AH009543-RA	AT1G01250.1	Orthogroup9812	Orthogroup9812	Orthogroup9812	Orthogroup9812	AT1G01250	protein_coding	encodes a member of the DREB subfamily A-4 of ERF/AP2 transcription factor family. The protein contains one AP2 domain. There are 17 members in this subfamily including TINY.	NA	-1.36753	NA	NA	-1.66105	1.22239	0.192645	0.514573	0.00323785	NA	NA	0.836101	0.846071	0.477028	0.517672	Q1ECI2	reviewed	ERF023	-	Ethylene-responsive transcription factor ERF023	Activator;DNA-binding;Ethylene signaling pathway;Nucleus;Reference proteome;Transcription;Transcription regulation	SUBCELLULAR LOCATION: Nucleus {ECO:0000305}.	ethylene-activated signaling pathway [GO:0009873]	DNA binding [GO:0003677]; DNA-binding transcription factor activity [GO:0003700]	nucleus [GO:0005634]	-	-	-	17.9012	-	1.48884	1.42554	3.59	-	-
BS83_c0_g2_i1	Complete	8.43075e-99	325.479	-	GOSA_00000601-RA	AH009544-RA	AT1G01260.1	Orthogroup6167	Orthogroup6167	Orthogroup6167	Orthogroup6167	AT1G01260	protein_coding	bHLH13 interacts with JAZ proteins, and functions redundantly with bHLH3, bHLH14 and bHLH17 to negatively regulate jasmonate responses.	NA	-0.120324	-1.37197	0	2.50888	2.58496	0.485427	0.321928	0.907093	0.842736	0.303206	0.869718	0.480739	0.51362	0.479279	Q9LNJ5	reviewed	BHLH13	EN39	Transcription factor bHLH13 (Basic helix-loop-helix protein 13) (AtbHLH13) (bHLH 13) (Transcription factor EN 39) (bHLH transcription factor bHLH013)	DNA-binding;Nucleus;Reference proteome;Transcription;Transcription regulation	SUBCELLULAR LOCATION: Nucleus {ECO:0000255|PROSITE-ProRule:PRU00981}.	negative regulation of gene expression [GO:0010629]; regulation of transcription, DNA-templated [GO:0006355]	DNA-binding transcription factor activity [GO:0003700]; protein dimerization activity [GO:0046983]; transcription regulatory region sequence-specific DNA binding [GO:0000976]	cytoplasm [GO:0005737]; nucleus [GO:0005634]	-	-	-	12.5027	-	30.6844	16.1247	9.16	-	-
-	-	-	-	-	-	-	AT1G01270.1	-	-	-	-	AT1G01270	pre_trna	pre-tRNA tRNA-Gln (anticodon: CTG);(source:Araport11, TAIR10)	NA	NA	NA	NA	NA	NA	NA	NA	NA	NA	NA	NA	NA	NA	NA	-	-	-	-	-	-	-	-	-	-	-	-	-	-	-	-	-	1	-	-
-	-	-	-	-	GOSA_00000596-RA	AH009547-RA	AT1G01280.1	-	Orthogroup13062	Orthogroup13062	Orthogroup13062	AT1G01280	protein_coding	member of CYP703A CYP703A2 is expressed specifically in anthers of land plants, catalyzing the in-chain hydroxylation at the C-7 position of medium-chain saturated fatty acids (lauric acid in-chain hydroxylase) which is involved in pollen development (sporopollenin synthesis).	NA	NA	NA	NA	NA	NA	NA	NA	NA	NA	NA	NA	NA	NA	NA	Q9LNJ4	reviewed	CYP703A2	DEX2	Cytochrome P450 703A2 (EC 1.14.14.130) (Protein DEFECTIVE IN EXINE FORMATION 2)	Heme;Iron;Membrane;Metal-binding;Monooxygenase;Oxidoreductase;Reference proteome;Transmembrane;Transmembrane helix	SUBCELLULAR LOCATION: Membrane {ECO:0000305}; Single-pass membrane protein {ECO:0000305}.	anther development [GO:0048653]; lipid hydroxylation [GO:0002933]; medium-chain fatty acid biosynthetic process [GO:0051792]; medium-chain fatty acid metabolic process [GO:0051791]; pollen development [GO:0009555]; pollen exine formation [GO:0010584]; pollen wall assembly [GO:0010208]; sporopollenin biosynthetic process [GO:0080110]	fatty acid in-chain hydroxylase activity [GO:0052722]; heme binding [GO:0020037]; iron ion binding [GO:0005506]; oxidoreductase activity, acting on paired donors, with incorporation or reduction of molecular oxygen, NAD(P)H as one donor, and incorporation of one atom of oxygen [GO:0016709]	integral component of membrane [GO:0016021]	1.14.14.130	RHEA:45084	CATALYTIC ACTIVITY: Reaction=dodecanoate + O2 + reduced [NADPH--hemoprotein reductase] = 7-hydroxydodecanoate + H(+) + H2O + oxidized [NADPH--hemoprotein reductase]; Xref=Rhea:RHEA:45084, Rhea:RHEA-COMP:11964, Rhea:RHEA-COMP:11965, ChEBI:CHEBI:15377, ChEBI:CHEBI:15378, ChEBI:CHEBI:15379, ChEBI:CHEBI:18262, ChEBI:CHEBI:57618, ChEBI:CHEBI:58210, ChEBI:CHEBI:84921; EC=1.14.14.130; Evidence={ECO:0000…	-	-	1.00027	1.02432	1	-	-
BS5765_c1_g1_i3	Complete	3.59736e-84	256.529	-	GOSA_00000595-RA	AH001534-RA	AT1G01290.2	Orthogroup4975	Orthogroup4975	Orthogroup4975	Orthogroup4975	AT1G01290	protein_coding	COFACTOR OF NITRATE REDUCTASE AND XANTHINE DEHYDROGENASE 3. Encodes a protein involved in molybdenum cofactor biosynthesis. Homologous to E.coli MoaC. Expression is low in all tissues examined, except in roots. Appears to have targeting signals for chloroplast or mitochondria	NA	-0.403621	-0.900464	-0.321928	0.50888	0.584963	0.736966	1	0.583056	0.59048	0.346883	0.49225	0.477095	0.519756	0.523789	Q39056	reviewed	CNX3	-	Cyclic pyranopterin monophosphate synthase, mitochondrial (EC 4.6.1.17) (Molybdenum cofactor biosynthesis enzyme CNX3) (Molybdenum cofactor biosynthesis protein C) (Molybdopterin biosynthesis protein CNX3)	Lyase;Mitochondrion;Molybdenum cofactor biosynthesis;Reference proteome;Transit peptide	SUBCELLULAR LOCATION: Mitochondrion matrix {ECO:0000269|PubMed:20164445}.	Mo-molybdopterin cofactor biosynthetic process [GO:0006777]	cyclic pyranopterin monophosphate synthase activity [GO:0061799]	chloroplast [GO:0009507]; mitochondrial matrix [GO:0005759]; mitochondrion [GO:0005739]	4.6.1.17	RHEA:49580	CATALYTIC ACTIVITY: Reaction=(8S)-3',8-cyclo-7,8-dihydroguanosine 5'-triphosphate = cyclic pyranopterin phosphate + diphosphate; Xref=Rhea:RHEA:49580, ChEBI:CHEBI:33019, ChEBI:CHEBI:59648, ChEBI:CHEBI:131766; EC=4.6.1.17; Evidence={ECO:0000250|UniProtKB:P0A738};	9.10345	-	21.844	4.49849	12.4225	-	-
BS2804_c0_g1_i2	Complete	2.19313e-171	501.901	1020	GOSA_00000594-RA	AH009548-RA	AT1G01300.1	Orthogroup6168	Orthogroup6168	Orthogroup6168	Orthogroup6168	AT1G01300	protein_coding	Eukaryotic aspartyl protease family protein;(source:Araport11)	2	-2.11833	0.0430687	-1	-1.66105	-2.67243	-0.825971	-0.76184	0.000314607	0.260977	0.787114	0.914229	0.990906	0.58356	0.576115	Q9LNJ3	reviewed	APF2	-	Aspartyl protease family protein 2 (EC 3.4.23.-)	Hydrolase;Protease;Reference proteome;Signal	-	response to karrikin [GO:0080167]	aspartic-type endopeptidase activity [GO:0004190]	plant-type cell wall [GO:0009505]	3.4.23.-	-	-	24.7432	4	33.4974	67.3312	27.5425	-	-
-	-	-	-	-	-	-	AT1G01305.1	-	-	-	-	AT1G01305	protein_coding	hypothetical protein;(source:Araport11)	NA	NA	NA	NA	NA	NA	NA	NA	NA	NA	NA	NA	NA	NA	NA	A0A178WAA9	unreviewed	-	-	Uncharacterized protein	Signal	-	-	-	-	-	-	-	-	-	-	-	1	-	-
-	-	-	-	-	-	AH021945-RA	AT1G01310.1	-	-	Orthogroup13813	-	AT1G01310	protein_coding	CAP (Cysteine-rich secretory proteins, Antigen 5, and Pathogenesis-related 1 protein) superfamily protein;(source:Araport11)	NA	NA	NA	NA	NA	NA	NA	NA	NA	NA	NA	NA	NA	NA	NA	Q9LNJ2	unreviewed	F6F3.11	-	F6F3.11 protein	Pathogenesis-related protein;Plant defense;Signal	-	defense response [GO:0006952]; response to biotic stimulus [GO:0009607]	-	extracellular region [GO:0005576]	-	-	-	-	-	-	1.02432	1.385	-	-
BS1761_c0_g1_i45	Complete	0	1264.21	-	GOSA_00000581-RA	AH009561-RA	AT1G01320.3	Orthogroup6171	Orthogroup6171	Orthogroup6171	Orthogroup6171	AT1G01320	protein_coding	Encodes REDUCED CHLOROPLAST COVERAGE 1 (REC1) a protein with similarity to the FLOURY locus in maize. Located in the nucleus and cytosol. Contributes to establishing the size of the chloroplast compartment.	5	0.855329	1.79141	3.23266	-0.0913494	0.537028	-0.298081	-0.0193653	0.00689031	0.889341	0.991784	0.487219	0.554853	0.501329	0.461829	F4HS99	unreviewed	-	-	Tetratricopeptide repeat (TPR)-like superfamily protein	Proteomics identification;Reference proteome;TPR repeat	-	regulation of glucose metabolic process [GO:0010906]	mRNA binding [GO:0003729]	cytoplasm [GO:0005737]; cytosol [GO:0005829]; extracellular region [GO:0005576]; nucleus [GO:0005634]	-	-	-	24.5871	-	28.8662	25.7634	109.308	-	-
-	-	-	-	-	-	-	AT1G01335.1	-	-	-	-	AT1G01335	protein_coding	AREP1 is an auxin inducible peptide. It contains an AuXRE motif in its promoter and is expressed in cotyledon and root tissues. Loss of function mutants show impaired root formation indicating a role in root development.	NA	NA	NA	NA	NA	NA	NA	NA	NA	NA	NA	NA	NA	NA	NA	P0DKH9	reviewed	AREP1	-	Auxin-responsive endogenous peptide 1	Auxin signaling pathway;Cytoplasm;Membrane;Nucleus;Reference proteome;Transmembrane;Transmembrane helix	SUBCELLULAR LOCATION: Cytoplasm {ECO:0000269|PubMed:24479837}. Nucleus {ECO:0000269|PubMed:24479837}. Membrane {ECO:0000255}; Single-pass membrane protein {ECO:0000255}. Note=Not localized under normal conditions, but found in the cytoplasm and in the nucleus when auxin is added. {ECO:0000269|PubMed:24479837}.	auxin-activated signaling pathway [GO:0009734]; negative regulation of auxin mediated signaling pathway [GO:0010930]; root development [GO:0048364]	-	cytoplasm [GO:0005737]; integral component of membrane [GO:0016021]; nucleus [GO:0005634]	-	-	-	-	-	-	-	1	-	-
-	-	-	-	-	-	AH009571-RA	AT1G01340.2	-	-	Orthogroup14937	Orthogroup7943	AT1G01340	protein_coding	member of Cyclic nucleotide gated channel family	NA	NA	NA	2	4.9012	3.45943	-1.58496	-1.58496	NA	NA	0.839961	0.999565	0.99777	0.830395	0.828349	Q9LNJ0	reviewed	CNGC10	ACBK1	Probable cyclic nucleotide-gated ion channel 10 (CaM-regulated potassium ion channel) (Cyclic nucleotide- and calmodulin-regulated ion channel 10)	Alternative splicing;Calmodulin-binding;Cell membrane;Ion channel;Ion transport;Ligand-gated ion channel;Membrane;Nucleotide-binding;Reference proteome;Transmembrane;Transmembrane helix;Transport;cAMP;cAMP-binding;cGMP;cGMP-binding	SUBCELLULAR LOCATION: Cell membrane {ECO:0000305}; Multi-pass membrane protein {ECO:0000305}.	-	calmodulin binding [GO:0005516]; cAMP binding [GO:0030552]; cGMP binding [GO:0030553]; ion channel activity [GO:0005216]	integral component of membrane [GO:0016021]; plasma membrane [GO:0005886]	-	-	-	-	-	-	2.62922	25.315	-	-
BS5309_c0_g1_i1	Complete	2.93821e-151	437.958	-	GOSA_00005602-RA	AH001728-RA	AT1G01350.1	Orthogroup4991	Orthogroup4991	Orthogroup4991	Orthogroup4991	AT1G01350	protein_coding	Zinc finger (CCCH-type/C3HC4-type RING finger) family protein;(source:Araport11)	NA	-0.530206	0.263034	-1.07039	0.561347	-0.667425	0.353637	0.530515	0.433566	0.343904	0.775738	0.551737	0.575754	0.505934	0.530653	Q8GX84	reviewed	-	-	Zinc finger CCCH domain-containing protein 1 (AtC3H1)	DNA-binding;Metal-binding;Reference proteome;Zinc;Zinc-finger	-	snoRNA splicing [GO:0034247]	DNA binding [GO:0003677]; metal ion binding [GO:0046872]	U2-type spliceosomal complex [GO:0005684]	-	-	-	8.4594	-	16.5391	15.4073	22.5275	-	-
-	-	-	-	-	-	-	AT1G01355.3	-	-	-	Orthogroup121	AT1G01355	protein_coding	Putative endonuclease or glycosyl hydrolase;(source:Araport11)	NA	NA	NA	NA	1.92392	2.80735	NA	NA	NA	NA	NA	0.836101	0.964846	NA	NA	A0A1P8AVR8	unreviewed	-	-	Putative endonuclease or glycosyl hydrolase	Endonuclease;Hydrolase;Nuclease;Reference proteome	-	-	endonuclease activity [GO:0004519]	-	-	-	-	-	-	-	-	3.1775	-	-
BS1472_c2_g1_i7	Complete	2.36635e-89	271.166	-	GOSA_00000565-RA	AH009577-RA	AT1G01360.1	Orthogroup9819	Orthogroup9819	Orthogroup9819	Orthogroup9819	AT1G01360	protein_coding	Encodes RCAR1 (regulatory components of ABA receptor). Interacts with and regulates the type 2C protein phosphatases (PP2Cs) ABI1 and ABI2. Functions as abscisic acid sensor. The mRNA is cell-to-cell mobile.	NA	1.59794	1.94753	4.58496	1.24585	1.93289	0.180572	0.180572	0.00125779	0.888102	0.995393	0.878514	0.916376	0.478206	0.473556	Q84MC7	reviewed	PYL9	RCAR1	Abscisic acid receptor PYL9 (ABI1-binding protein 4) (PYR1-like protein 9) (Regulatory components of ABA receptor 1)	3D-structure;Abscisic acid signaling pathway;Cell membrane;Cytoplasm;Disulfide bond;Membrane;Nucleus;Protein phosphatase inhibitor;Receptor;Reference proteome	SUBCELLULAR LOCATION: Cytoplasm {ECO:0000250|UniProtKB:Q9FLB1}. Nucleus {ECO:0000250|UniProtKB:O49686}. Cell membrane {ECO:0000250|UniProtKB:O49686}. Note=Localizes at the plasma membrane in the presence of a CAR protein. {ECO:0000250|UniProtKB:O80920}.	abscisic acid-activated signaling pathway [GO:0009738]; regulation of protein serine/threonine phosphatase activity [GO:0080163]	abscisic acid binding [GO:0010427]; protein homodimerization activity [GO:0042803]; protein phosphatase inhibitor activity [GO:0004864]; signaling receptor activity [GO:0038023]	cytoplasm [GO:0005737]; nucleus [GO:0005634]; plasma membrane [GO:0005886]	-	-	-	10.4306	-	16.7242	12.6598	19.92	-	-
BS1471_c1_g3_i1	Complete	6.75887e-43	147.132	-	GOSA_00014012-RA	AH007931-RA	AT1G01370.2	Orthogroup1436	Orthogroup1436	Orthogroup1436	Orthogroup1436	AT1G01370	protein_coding	Encodes a centromere-identifying protein histone H3 variant. Localized at centromeres in both mitotic and meiotic cells. Aurora3 phosphorylates CENH3 at S65; this post-translational modification is required for the proper development of the floral meristem.	NA	-0.571386	-2	0	-1.07608	-0.584963	-0.584963	-1	0.0854642	0.868496	0.303206	0.836101	0.52205	0.517088	0.828349	Q8RVQ9	reviewed	HTR12	CENH3	Histone H3-like centromeric protein HTR12 (Centromeric histone CENH3)	Acetylation;Centromere;Chromosome;DNA-binding;Kinetochore;Methylation;Nucleosome core;Phosphoprotein;Reference proteome	SUBCELLULAR LOCATION: Chromosome, centromere, kinetochore {ECO:0000269|PubMed:12034896, ECO:0000269|PubMed:17028205, ECO:0000269|PubMed:21695238}. Note=Localizes exclusively in the kinetochore domain of centromeres (PubMed:12034896, PubMed:17028205). Localized at centromeres in both mitotic and meiotic cells (PubMed:21695238). {ECO:0000269|PubMed:12034896, ECO:0000269|PubMed:17028205, ECO:0000269…	cell division [GO:0051301]; centromere complex assembly [GO:0034508]; double fertilization forming a zygote and endosperm [GO:0009567]; meiotic cell cycle [GO:0051321]; meiotic chromosome separation [GO:0051307]	DNA binding [GO:0003677]; protein heterodimerization activity [GO:0046982]	chromatin [GO:0000785]; chromosome, centromeric region [GO:0000775]; condensed chromosome kinetochore [GO:0000777]; nucleosome [GO:0000786]; nucleus [GO:0005634]	-	-	-	22.9219	-	4.93194	5.92403	2.1875	-	-
-	-	-	-	-	-	AH019643-RA	AT1G01380.1	-	-	-	Orthogroup2752	AT1G01380	protein_coding	ETC1 is involved in trichome and root hair patterning in Arabidopsis.	NA	NA	NA	NA	NA	-1.58496	-1	-0.415037	NA	NA	NA	NA	0.829123	0.811964	0.495423	Q9LNI5	reviewed	ETC1	-	MYB-like transcription factor ETC1 (Protein ENHANCER OF TRY AND CPC 1)	DNA-binding;Developmental protein;Nucleus;Reference proteome;Transcription;Transcription regulation	SUBCELLULAR LOCATION: Nucleus {ECO:0000269|PubMed:15584952}.	cell differentiation [GO:0030154]; negative regulation of trichome patterning [GO:1900033]; root hair cell development [GO:0080147]	DNA-binding transcription factor activity [GO:0003700]; transcription regulatory region sequence-specific DNA binding [GO:0000976]	nucleus [GO:0005634]	-	-	-	-	-	-	1.02432	1.7975	-	-
-	-	-	-	-	-	-	AT1G01390.1	-	-	-	Orthogroup1051	AT1G01390	protein_coding	Phosphatidylinositol 4-phosphate 5-kinase (PIP5K) enzyme family member.	NA	NA	NA	NA	0.213424	-1.22239	-1	-1	NA	NA	NA	0.49225	0.846071	0.811964	0.809661	Q8W4C2	reviewed	UGT72B2	-	UDP-glycosyltransferase 72B2 (EC 2.4.1.-)	Glycosyltransferase;Reference proteome;Transferase	-	-	UDP-glycosyltransferase activity [GO:0008194]	endoplasmic reticulum [GO:0005783]	2.4.1.-	-	-	-	-	-	-	7.5575	-	-
-	-	-	-	-	-	-	AT1G01400.1	-	-	-	-	AT1G01400	protein_coding	hypothetical protein;(source:Araport11)	NA	NA	NA	NA	NA	NA	NA	NA	NA	NA	NA	NA	NA	NA	NA	Q9LNI3	unreviewed	-	-	F6F3.20 protein	Proteomics identification;Reference proteome	-	-	-	-	-	-	-	-	-	-	-	1.03	-	-
-	-	-	-	-	-	-	AT1G01410.1	-	-	-	Orthogroup1716	AT1G01410	protein_coding	Encodes a member of the Arabidopsis Pumilio (APUM) proteins containing PUF domain (eight repeats of approximately 36 amino acids each). PUF proteins regulate both mRNA stability and translation through sequence-specific binding to the 3' UTR of target mRNA transcripts.	NA	NA	NA	NA	NA	NA	NA	NA	NA	NA	NA	NA	NA	NA	NA	Q9LNI2	reviewed	APUM22	-	Putative pumilio homolog 22 (APUM-22) (AtPUM22)	Cytoplasm;RNA-binding;Reference proteome;Repeat;Translation regulation	SUBCELLULAR LOCATION: Cytoplasm {ECO:0000305}.	posttranscriptional regulation of gene expression [GO:0010608]; regulation of translation [GO:0006417]	mRNA binding [GO:0003729]	cytoplasm [GO:0005737]	-	-	-	-	-	-	-	1	-	-
BS4057_c0_g1_i2	Complete	1.16671e-47	176.022	-	GOSA_00000557-RA	AH018068-RA	AT1G01420.1	Orthogroup16357	Orthogroup12573	Orthogroup1051	Orthogroup1051	AT1G01420	protein_coding	Phosphatidylinositol 4-phosphate 5-kinase (PIP5K) enzyme family member.	NA	0.0371942	NA	-1	-0.49112	0.584963	0.152003	0	0.0111125	NA	0.686048	0.534051	0.497935	0.473706	0.4615	Q9LNI1	reviewed	UGT72B3	-	UDP-glycosyltransferase 72B3 (EC 2.4.1.-)	Glycosyltransferase;Reference proteome;Transferase	-	-	quercetin 3-O-glucosyltransferase activity [GO:0080043]	endoplasmic reticulum [GO:0005783]	2.4.1.-	-	-	15.0228	-	1.48884	3.07295	10.6875	-	-
BS1277_c8_g1_i1	Complete	1.09346e-150	444.891	-	GOSA_00000553-RA	AH009591-RA	AT1G01430.1	Orthogroup592	Orthogroup592	Orthogroup592	Orthogroup592	AT1G01430	protein_coding	Encodes a member of the TBL (TRICHOME BIREFRINGENCE-LIKE) gene family containing a plant-specific DUF231 (domain of unknown function) domain. TBL gene family has 46 members, two of which (TBR/AT5G06700 and TBL3/AT5G01360) have been shown to be involved in the synthesis and deposition of secondary wall cellulose, presumably by influencing the esterification state of pectic polymers.Functions as a …	NA	-0.0193944	-1.07039	2.58496	-3.09598	-3.49643	-0.571157	-0.415037	0.983357	0.787792	0.925744	0.996618	0.998679	0.539595	0.524741	Q84JH9	reviewed	TBL25	-	Protein trichome birefringence-like 25	Membrane;Reference proteome;Signal-anchor;Transmembrane;Transmembrane helix	SUBCELLULAR LOCATION: Membrane {ECO:0000305}; Single-pass type II membrane protein {ECO:0000305}.	-	O-acetyltransferase activity [GO:0016413]	Golgi apparatus [GO:0005794]; integral component of membrane [GO:0016021]	-	-	-	9.7631	-	15.8655	3.83289	41.885	-	-
-	-	-	-	-	-	-	AT1G01440.1	-	-	-	Orthogroup15529	AT1G01440	protein_coding	hypothetical protein (DUF3133);(source:Araport11)	NA	NA	NA	NA	0.982811	0.777608	-0.321928	-0.152003	NA	NA	NA	0.597789	0.588368	0.49726	0.468953	A0A178W949	unreviewed	-	-	(thale cress) hypothetical protein	-	-	regulation of defense response to fungus [GO:1900150]	-	-	-	-	-	-	-	-	-	18.815	-	-
-	-	-	-	-	-	-	AT1G01448.1	-	-	-	-	AT1G01448	antisense_long_noncoding_rna	Natural antisense transcript overlaps with AT1G01450;(source:Araport11)	NA	NA	NA	NA	-0.0760826	0	1.22239	1.41504	NA	NA	NA	0.503701	0.861069	0.521207	0.54791	-	-	-	-	-	-	-	-	-	-	-	-	-	-	-	-	-	8.0825	-	-
-	-	-	-	-	-	-	AT1G01450.1	-	-	-	-	AT1G01450	protein_coding	Protein kinase superfamily protein;(source:Araport11)	NA	NA	NA	NA	-0.0760826	NA	0.584963	1	NA	NA	NA	0.480817	NA	0.517088	0.809661	O23706	unreviewed	-	-	Protein kinase domain-containing protein	-	-	-	ATP binding [GO:0005524]; protein kinase activity [GO:0004672]	-	-	-	-	-	-	-	-	1.8125	-	-
-	-	-	-	-	-	-	AT1G01453.1	-	-	-	Orthogroup3705	AT1G01453	protein_coding	HeLo domain-containing mixed lineage kinase domain-like protein (MLKL). A pseudokinase, mediates necroptotic cell death in animals.	NA	NA	NA	NA	0.923917	3	NA	NA	NA	NA	NA	0.480817	0.975615	NA	NA	Q9LMN2	unreviewed	F22L4.1	-	F22L4.1 protein	3D-structure;Membrane;Transmembrane;Transmembrane helix	-	-	ATP binding [GO:0005524]; protein kinase activity [GO:0004672]	integral component of membrane [GO:0016021]	-	-	-	-	-	-	-	2.935	-	-
-	-	-	-	-	-	-	AT1G01460.1	-	-	-	Orthogroup9828	AT1G01460	protein_coding	Type I phosphatidylinositol-4-phosphate 5-kinase, subfamily A.	NA	NA	NA	NA	NA	NA	NA	NA	NA	NA	NA	NA	NA	NA	NA	Q9LMN1	reviewed	PIP5K10	-	Phosphatidylinositol 4-phosphate 5-kinase 10 (AtPIP5K10) (EC 2.7.1.68) (1-phosphatidylinositol 4-phosphate kinase 10) (Diphosphoinositide kinase 10) (PtdIns(4)P-5-kinase 10)	ATP-binding;Kinase;Nucleotide-binding;Reference proteome;Transferase	-	-	1-phosphatidylinositol-4-phosphate 5-kinase activity [GO:0016308]; ATP binding [GO:0005524]	-	2.7.1.68	RHEA:14425	CATALYTIC ACTIVITY: Reaction=a 1,2-diacyl-sn-glycero-3-phospho-(1D-myo-inositol 4-phosphate) + ATP = a 1,2-diacyl-sn-glycero-3-phospho-(1D-myo-inositol-4,5-bisphosphate) + ADP + H(+); Xref=Rhea:RHEA:14425, ChEBI:CHEBI:15378, ChEBI:CHEBI:30616, ChEBI:CHEBI:58178, ChEBI:CHEBI:58456, ChEBI:CHEBI:456216; EC=2.7.1.68;	-	-	-	-	1.0925	-	-
-	-	-	-	-	-	-	AT1G01470.1	-	-	-	Orthogroup6188	AT1G01470	protein_coding	Encodes late-embryogenesis abundant protein whose mRNA levels are induced in response to wounding and light stress. Might be involved in protection against desiccation.	NA	NA	NA	NA	2.29178	3.44057	1.38391	1.53727	NA	NA	NA	0.973919	0.998805	0.882304	0.883568	O03983	reviewed	LEA14	-	Probable desiccation-related protein LEA14	3D-structure;Reference proteome	-	defense response to fungus [GO:0050832]; response to desiccation [GO:0009269]; response to high light intensity [GO:0009644]; response to wounding [GO:0009611]	-	cytosol [GO:0005829]	-	-	-	-	-	-	-	309.41	-	-
-	-	-	-	-	-	-	AT1G01480.1	-	-	-	-	AT1G01480	protein_coding	a member of the 1-aminocyclopropane-1-carboxylate (ACC) synthase (S-adenosyl-L-methionine methylthioadenosine-lyase, EC 4.4.1.14) gene family, isolated from a flower-specific cDNA library.	NA	NA	NA	NA	3.73127	5.97728	NA	NA	NA	NA	NA	0.99292	0.999765	NA	NA	Q06402	reviewed	ACS2	ACC1	1-aminocyclopropane-1-carboxylate synthase 2 (ACC synthase 2) (EC 4.4.1.14) (S-adenosyl-L-methionine methylthioadenosine-lyase 2)	Alternative splicing;Ethylene biosynthesis;Fruit ripening;Lyase;Phosphoprotein;Pyridoxal phosphate;Reference proteome;S-adenosyl-L-methionine	-	ethylene biosynthetic process [GO:0009693]; fruit ripening [GO:0009835]	1-aminocyclopropane-1-carboxylate synthase activity [GO:0016847]; pyridoxal phosphate binding [GO:0030170]	-	4.4.1.14	RHEA:21744	CATALYTIC ACTIVITY: Reaction=S-adenosyl-L-methionine = 1-aminocyclopropane-1-carboxylate + H(+) + S-methyl-5'-thioadenosine; Xref=Rhea:RHEA:21744, ChEBI:CHEBI:15378, ChEBI:CHEBI:17509, ChEBI:CHEBI:58360, ChEBI:CHEBI:59789; EC=4.4.1.14; Evidence={ECO:0000269|PubMed:12968022};	-	-	-	-	19.4325	-	-
BS10553_c0_g1_i1	Complete	4.78308e-12	62.7734	-	GOSA_00001139-RA	AH018007-RA	AT1G01490.1	Orthogroup784	Orthogroup13587	Orthogroup13587	Orthogroup9836	AT1G01490	protein_coding	Heavy metal transport/detoxification superfamily protein;(source:Araport11)	NA	1.83811	-4.59694	5.55459	0.923917	0.954196	0.509014	0.0544478	8.59717e-05	0.999978	0.999201	0.892697	0.528055	0.48995	0.49419	O03982	reviewed	HIPP39	-	Heavy metal-associated isoprenylated plant protein 39 (AtHIP39)	Lipoprotein;Metal-binding;Methylation;Prenylation;Reference proteome	-	-	metal ion binding [GO:0046872]	-	-	-	-	4.8003	-	252.075	48.1895	56.22	-	-
BS1285_c0_g2_i1	5'prime_partial	3.73228e-17	82.0333	-	GOSA_00000497-RA	AH009639-RA	AT1G01500.1	Orthogroup6191	Orthogroup6191	Orthogroup6191	Orthogroup6191	AT1G01500	protein_coding	Erythronate-4-phosphate dehydrogenase family protein;(source:Araport11)	NA	-0.544343	-2.52356	-1.91427	0.660883	1.12553	0.0780025	0.152003	0.338793	0.953562	0.866291	0.572332	0.872482	0.469146	0.471386	Q8GUH2	reviewed	-	-	Uncharacterized protein At1g01500	Membrane;Reference proteome;Transmembrane;Transmembrane helix	SUBCELLULAR LOCATION: Membrane {ECO:0000305}; Multi-pass membrane protein {ECO:0000305}.	-	phosphoglycerate dehydrogenase activity [GO:0004617]	integral component of membrane [GO:0016021]	-	-	-	11.1734	-	13.7724	30.7202	16.725	-	-
BS1493_c0_g2_i4	Complete	0	754.207	-	GOSA_00000496-RA	AH009640-RA	AT1G01510.1	Orthogroup3707	Orthogroup3707	Orthogroup3707	Orthogroup3707	AT1G01510	protein_coding	Encodes a homolog of human CtBP. Mutant has longer and thicker leaves than wild type. Involved in controlling polar cell expansion in the leaf width direction. It has been shown to localize to cytosolic stress granules and is involved in their formation.	NA	-1.34187	-0.938599	-0.106915	-0.85369	-1.58496	0.0703893	0.137504	0.00120305	0.586001	0.310144	0.580411	0.908993	0.468719	0.470164	O23702	reviewed	AN	DOQ	C-terminal binding protein AN (CtBP) (Protein ANGUSTIFOLIA) (Protein DETORQUEO)	Cell shape;Cytoplasm;Developmental protein;Golgi apparatus;Microtubule;NAD;Reference proteome	SUBCELLULAR LOCATION: Cytoplasm {ECO:0000269|PubMed:11889033, ECO:0000269|PubMed:11889034, ECO:0000269|PubMed:32004461}. Golgi apparatus, trans-Golgi network {ECO:0000269|PubMed:21801251}. Note=Was thought initially to be located in nucleus (PubMed:11889033 and PubMed:11889034) but the large dot-like structures are now believed to represent non-physiological aggregates (PubMed:11889033, PubMed:11…	floral organ morphogenesis [GO:0048444]; fruit morphogenesis [GO:0048530]; inductive cell-cell signaling [GO:0031129]; leaf morphogenesis [GO:0009965]; microtubule cytoskeleton organization [GO:0000226]; monopolar cell growth [GO:0042814]; nuclear migration [GO:0007097]; regulation of cell shape [GO:0008360]; regulation of epidermal cell differentiation [GO:0045604]; regulation of epidermal cell …	identical protein binding [GO:0042802]; kinase binding [GO:0019900]; NAD binding [GO:0051287]; oxidoreductase activity, acting on the CH-OH group of donors, NAD or NADP as acceptor [GO:0016616]; protein homodimerization activity [GO:0042803]; protein self-association [GO:0043621]; transcription corepressor activity [GO:0003714]	cytoplasmic stress granule [GO:0010494]; cytosol [GO:0005829]; microtubule [GO:0005874]; trans-Golgi network [GO:0005802]	-	-	-	23.7202	-	17.866	13.2736	11.7875	-	-
-	-	-	-	-	-	-	AT1G01520.5	-	-	-	Orthogroup6192	AT1G01520	protein_coding	RVE3 is one of eleven homologous MYB-like transcription factors in Arabidopsis and a member of the RVE8 clade. Plays a minor role in clock regulation.	NA	NA	NA	NA	-0.0760826	1.32193	1	1.32193	NA	NA	NA	0.836101	0.837354	0.776847	0.773529	Q6R0H0	reviewed	RVE3	ASG4 LCL3	Protein REVEILLE 3 (Myb transcription factor LHY-CCA1-like3) (Myb-related protein ASG4) (Protein ALTERED SEED GERMINATION 4) (Transcription factor ASG4)	DNA-binding;Nucleus;Reference proteome;Transcription;Transcription regulation	SUBCELLULAR LOCATION: Nucleus {ECO:0000255|PROSITE-ProRule:PRU00625}.	-	DNA binding [GO:0003677]; DNA-binding transcription factor activity [GO:0003700]	nucleus [GO:0005634]	-	-	-	-	-	-	-	2.8225	-	-
-	-	-	-	-	-	-	AT1G01530.1	-	-	-	Orthogroup14258	AT1G01530	protein_coding	AGAMOUS-like 28;(source:Araport11)	NA	NA	NA	NA	NA	NA	NA	NA	NA	NA	NA	NA	NA	NA	NA	Q9LMM8	reviewed	AGL28	-	Agamous-like MADS-box protein AGL28	Coiled coil;DNA-binding;Nucleus;Reference proteome;Transcription;Transcription regulation	SUBCELLULAR LOCATION: Nucleus {ECO:0000255|PROSITE-ProRule:PRU00251}.	positive regulation of flower development [GO:0009911]; positive regulation of transcription by RNA polymerase II [GO:0045944]; regulation of transcription by RNA polymerase II [GO:0006357]	DNA-binding transcription factor activity [GO:0003700]; DNA-binding transcription factor activity, RNA polymerase II-specific [GO:0000981]; protein dimerization activity [GO:0046983]; RNA polymerase II cis-regulatory region sequence-specific DNA binding [GO:0000978]	nucleus [GO:0005634]	-	-	-	-	-	-	-	1.1525	-	-
BS2499_c0_g1_i5	Complete	2.94655e-13	72.7886	-	GOSA_00000488-RA	AH003744-RA	AT1G01540.2	Orthogroup4691	Orthogroup386	Orthogroup386	Orthogroup386	AT1G01540	protein_coding	Protein kinase superfamily protein;(source:Araport11)	10	0.70311	-2.48543	3.80735	-1.66105	-1.19265	0.163499	0.263034	0.00393791	0.963009	0.988189	0.914698	0.991113	0.477679	0.490935	Q3EDL4	reviewed	-	-	Probable serine/threonine-protein kinase At1g01540 (EC 2.7.11.1)	ATP-binding;Alternative splicing;Kinase;Membrane;Nucleotide-binding;Phosphoprotein;Reference proteome;Serine/threonine-protein kinase;Transferase;Transmembrane;Transmembrane helix	SUBCELLULAR LOCATION: Membrane {ECO:0000305}; Single-pass membrane protein {ECO:0000305}.	protein autophosphorylation [GO:0046777]	ATP binding [GO:0005524]; protein serine/threonine kinase activity [GO:0004674]; protein serine kinase activity [GO:0106310]; protein threonine kinase activity [GO:0106311]	integral component of membrane [GO:0016021]; plasma membrane [GO:0005886]	2.7.11.1	RHEA:17989; RHEA:46608	CATALYTIC ACTIVITY: Reaction=ATP + L-seryl-[protein] = ADP + H(+) + O-phospho-L-seryl-[protein]; Xref=Rhea:RHEA:17989, Rhea:RHEA-COMP:9863, Rhea:RHEA-COMP:11604, ChEBI:CHEBI:15378, ChEBI:CHEBI:29999, ChEBI:CHEBI:30616, ChEBI:CHEBI:83421, ChEBI:CHEBI:456216; EC=2.7.11.1; CATALYTIC ACTIVITY: Reaction=ATP + L-threonyl-[protein] = ADP + H(+) + O-phospho-L-threonyl-[protein]; Xref=Rhea:RHEA:46608, Rhe…	47.155	-	32.9654	7.84514	35.32	-	-
BS84679_c0_g1_i1	Complete	6.11036e-15	75.485	-	-	-	AT1G01550.1	Orthogroup13502	-	-	Orthogroup15533	AT1G01550	protein_coding	Encodes a protein with no functionally characterized domains that to prevent the synthesis of a novel substance that moves from the root to the shoot, where it modifies shoot growth by interfering with auxin signaling. Synthesis and delivery of this substance requires neither phloem nor endodermis.	NA	1.02094	NA	NA	2.03083	3.24793	-0.43472	-0.466781	0.208784	NA	NA	0.915735	0.917303	0.53068	0.52997	Q9LMM6	reviewed	BPS1	-	Protein BPS1, chloroplastic (Protein BYPASS 1)	Chloroplast;Plastid;Reference proteome;Transit peptide	SUBCELLULAR LOCATION: Plastid, chloroplast {ECO:0000305}.	embryo development ending in seed dormancy [GO:0009793]; root development [GO:0048364]; shoot system development [GO:0048367]	-	chloroplast [GO:0009507]; plasma membrane [GO:0005886]	-	-	-	5.81933	-	-	-	247.15	-	-
-	-	-	-	-	-	-	AT1G01560.2	-	-	-	Orthogroup1053	AT1G01560	protein_coding	Member of MAP Kinase family. Flg22-induced activation is blocked by AvrRpt2.	NA	NA	NA	NA	6.83681	6.04439	-0.584963	-0.584963	NA	NA	NA	0.999962	0.999788	0.535399	0.532129	Q9LMM5	reviewed	MPK11	-	Mitogen-activated protein kinase 11 (AtMPK11) (MAP kinase 11) (EC 2.7.11.24)	ATP-binding;Alternative splicing;Kinase;Nucleotide-binding;Phosphoprotein;Reference proteome;Serine/threonine-protein kinase;Transferase	-	intracellular signal transduction [GO:0035556]; response to abscisic acid [GO:0009737]	ATP binding [GO:0005524]; MAP kinase activity [GO:0004707]; protein serine/threonine kinase activity [GO:0004674]; protein serine kinase activity [GO:0106310]; protein threonine kinase activity [GO:0106311]	cytoplasm [GO:0005737]; cytosol [GO:0005829]; nucleus [GO:0005634]	2.7.11.24	RHEA:17989; RHEA:46608	CATALYTIC ACTIVITY: Reaction=ATP + L-seryl-[protein] = ADP + H(+) + O-phospho-L-seryl-[protein]; Xref=Rhea:RHEA:17989, Rhea:RHEA-COMP:9863, Rhea:RHEA-COMP:11604, ChEBI:CHEBI:15378, ChEBI:CHEBI:29999, ChEBI:CHEBI:30616, ChEBI:CHEBI:83421, ChEBI:CHEBI:456216; EC=2.7.11.24; CATALYTIC ACTIVITY: Reaction=ATP + L-threonyl-[protein] = ADP + H(+) + O-phospho-L-threonyl-[protein]; Xref=Rhea:RHEA:46608, Rh…	-	-	-	-	77.385	-	-
BS1865_c0_g1_i6	Complete	1.29764e-86	279.256	-	-	-	AT1G01570.1	Orthogroup2276	-	-	Orthogroup2276	AT1G01570	protein_coding	transferring glycosyl group transferase (DUF604);(source:Araport11)	3	2.82563	NA	NA	-1.07608	NA	NA	NA	0.0299348	NA	NA	0.787556	NA	NA	NA	F4HU33	unreviewed	-	-	Glycosyltransferase (Transferring glycosyl group transferase (DUF604))	Proteomics identification;Reference proteome;Transferase	-	-	transferase activity [GO:0016740]	endoplasmic reticulum [GO:0005783]	-	-	-	7.65335	-	-	-	1.5775	-	-
BS1408_c4_g1_i1	5'prime_partial	0	653.67	-	GOSA_00000480-RA	AH009654-RA	AT1G01580.1	Orthogroup3709	Orthogroup3709	Orthogroup3709	Orthogroup3709	AT1G01580	protein_coding	Encodes the low-iron-inducible ferric chelate reductase responsible for reduction of iron at the root surface. It is likely to be the major Fe(III) chelate reductase in Arabidopsis iron metabolism. Coordinately regulated with IRT1, the major transporter responsible for high-affinity iron uptake from the soil, at both transcriptional and posttranscriptional levels. Steady state mRNA levels are reg…	NA	2.00974	3.45943	NA	0.923917	2.58496	NA	NA	0.00138669	0.958726	NA	0.480817	0.955449	NA	NA	P92949	reviewed	FRO2	FRD1	Ferric reduction oxidase 2 (AtFRO2) (EC 1.16.1.7) (Ferric-chelate reductase 2) (Protein FERRIC CHELATE REDUCTASE DEFECTIVE 1)	Cell membrane;Electron transport;FAD;Flavoprotein;Heme;Ion transport;Iron;Membrane;Metal-binding;NAD;Oxidoreductase;Reference proteome;Transmembrane;Transmembrane helix;Transport	SUBCELLULAR LOCATION: Cell membrane {ECO:0000269|PubMed:16813577}; Multi-pass membrane protein {ECO:0000269|PubMed:16813577}.	iron ion homeostasis [GO:0055072]; response to bacterium [GO:0009617]; siderophore-dependent iron import into cell [GO:0033214]	ferric-chelate reductase activity [GO:0000293]; metal ion binding [GO:0046872]	integral component of membrane [GO:0016021]; plasma membrane [GO:0005886]	1.16.1.7	RHEA:15061	CATALYTIC ACTIVITY: Reaction=2 a Fe(II)-siderophore + H(+) + NAD(+) = 2 a Fe(III)-siderophore + NADH; Xref=Rhea:RHEA:15061, Rhea:RHEA-COMP:11342, Rhea:RHEA-COMP:11344, ChEBI:CHEBI:15378, ChEBI:CHEBI:29033, ChEBI:CHEBI:29034, ChEBI:CHEBI:57540, ChEBI:CHEBI:57945; EC=1.16.1.7;	4.06839	-	6.11726	1.02432	2.5125	-	-
-	-	-	-	-	-	-	AT1G01590.1	-	-	-	Orthogroup3709	AT1G01590	protein_coding	Encodes a ferric-chelate reductase that is expressed at extremely low levels in Fe deficiency-induced seedlings.	NA	NA	NA	NA	NA	NA	NA	NA	NA	NA	NA	NA	NA	NA	NA	Q9LMM2	reviewed	FRO1	-	Probable ferric reduction oxidase 1 (AtFRO1) (EC 1.16.1.7) (Ferric-chelate reductase 1)	Electron transport;FAD;Flavoprotein;Heme;Ion transport;Iron;Membrane;Metal-binding;NAD;Oxidoreductase;Reference proteome;Transmembrane;Transmembrane helix;Transport	SUBCELLULAR LOCATION: Membrane {ECO:0000305}; Multi-pass membrane protein {ECO:0000305}.	ion transport [GO:0006811]	ferric-chelate reductase activity [GO:0000293]; metal ion binding [GO:0046872]	integral component of membrane [GO:0016021]; plasma membrane [GO:0005886]	1.16.1.7	RHEA:15061	CATALYTIC ACTIVITY: Reaction=2 a Fe(II)-siderophore + H(+) + NAD(+) = 2 a Fe(III)-siderophore + NADH; Xref=Rhea:RHEA:15061, Rhea:RHEA-COMP:11342, Rhea:RHEA-COMP:11344, ChEBI:CHEBI:15378, ChEBI:CHEBI:29033, ChEBI:CHEBI:29034, ChEBI:CHEBI:57540, ChEBI:CHEBI:57945; EC=1.16.1.7;	-	-	-	-	1.1525	-	-
-	-	-	-	-	GOSA_00000458-RA	-	AT1G01600.1	-	-	-	Orthogroup3711	AT1G01600	protein_coding	Encodes a member of the CYP86A subfamily of cytochrome p450 genes. Expressed significantly at highest level in mature stems and flowers.	NA	NA	NA	NA	NA	-2.58496	-0.415037	-0.415037	NA	NA	NA	NA	0.955449	0.49958	0.495423	Q9LMM1	reviewed	CYP86A4	-	Cytochrome P450 86A4 (EC 1.14.14.1)	Heme;Iron;Membrane;Metal-binding;Monooxygenase;Oxidoreductase;Phosphoprotein;Reference proteome;Transmembrane;Transmembrane helix	SUBCELLULAR LOCATION: Membrane {ECO:0000305}; Single-pass membrane protein {ECO:0000305}.	fatty acid metabolic process [GO:0006631]	alkane 1-monooxygenase activity [GO:0018685]; aromatase activity [GO:0070330]; heme binding [GO:0020037]; iron ion binding [GO:0005506]	integral component of membrane [GO:0016021]	1.14.14.1	RHEA:17149	CATALYTIC ACTIVITY: Reaction=an organic molecule + O2 + reduced [NADPH--hemoprotein reductase] = an alcohol + H(+) + H2O + oxidized [NADPH--hemoprotein reductase]; Xref=Rhea:RHEA:17149, Rhea:RHEA-COMP:11964, Rhea:RHEA-COMP:11965, ChEBI:CHEBI:15377, ChEBI:CHEBI:15378, ChEBI:CHEBI:15379, ChEBI:CHEBI:30879, ChEBI:CHEBI:57618, ChEBI:CHEBI:58210, ChEBI:CHEBI:142491; EC=1.14.14.1;	-	-	1.00027	-	2.255	-	-
BS2163_c2_g1_i1	Complete	0	673.7	-	GOSA_00000453-RA	AH009676-RA	AT1G01610.1	Orthogroup6199	Orthogroup6199	Orthogroup6199	Orthogroup6199	AT1G01610	protein_coding	bifunctional sn-glycerol-3-phosphate 2-O-acyltransferase/phosphatase. Involved in cutin assembly and is functionally redundant with GPAT8.	4	-0.262667	-1.95042	3.75489	-3.53551	-3.58496	0	0.165059	0.266352	0.897816	0.995048	0.997682	0.999064	0.466438	0.475607	Q9LMM0	reviewed	GPAT4	-	Glycerol-3-phosphate 2-O-acyltransferase 4 (AtGPAT4) (EC 2.3.1.198) (Glycerol-3-phosphate acyltransferase 4)	Acyltransferase;Lipid biosynthesis;Lipid metabolism;Membrane;Phospholipid biosynthesis;Phospholipid metabolism;Reference proteome;Transferase;Transmembrane;Transmembrane helix	SUBCELLULAR LOCATION: Membrane {ECO:0000305}; Multi-pass membrane protein {ECO:0000305}.	cutin biosynthetic process [GO:0010143]; phospholipid biosynthetic process [GO:0008654]	glycerol-3-phosphate 2-O-acyltransferase activity [GO:0090447]; phosphatase activity [GO:0016791]; sn-2-glycerol-3-phosphate omega-OH-C22:0-CoA acyl transferase activity [GO:0102419]	integral component of membrane [GO:0016021]; membrane [GO:0016020]	2.3.1.198	RHEA:33559	CATALYTIC ACTIVITY: Reaction=an acyl-CoA + sn-glycerol 3-phosphate = a 2-acyl-sn-glycerol 3-phosphate + CoA; Xref=Rhea:RHEA:33559, ChEBI:CHEBI:57287, ChEBI:CHEBI:57597, ChEBI:CHEBI:58342, ChEBI:CHEBI:64982; EC=2.3.1.198; Evidence={ECO:0000269|PubMed:12897259, ECO:0000269|PubMed:20551224};	104.899	-	89.7521	14.8878	21.6775	-	-
-	-	-	-	-	-	AH002198-RA	AT1G01620.1	-	-	Orthogroup8299	Orthogroup409	AT1G01620	protein_coding	a member of the plasma membrane intrinsic protein subfamily PIP1. localizes to the plasma membrane and exhibits water transport activity in Xenopus oocyte. expressed ubiquitously and protein level decreases slightly during leaf development. Involved redundantly with PIP1;1/2/4/5 in hydraulics and carbon fixation, regulates the expression of related genes that affect plant growth and development.	NA	NA	NA	2.58496	-3.69079	-5.2854	0.532495	0.402098	NA	NA	0.925744	0.999982	0.999998	0.473277	0.47825	Q08733	reviewed	PIP1-3	PIP1C TMPB	Aquaporin PIP1-3 (AtPIP1;3) (Plasma membrane intrinsic protein 1c) (PIP1c) (Transmembrane protein B) (TMP-B)	Acetylation;Alternative splicing;Cell membrane;Membrane;Phosphoprotein;Reference proteome;Repeat;Transmembrane;Transmembrane helix;Transport	SUBCELLULAR LOCATION: Cell membrane {ECO:0000269|PubMed:7920711}; Multi-pass membrane protein {ECO:0000269|PubMed:7920711}.	response to water deprivation [GO:0009414]; water transport [GO:0006833]	water channel activity [GO:0015250]	extracellular region [GO:0005576]; integral component of membrane [GO:0016021]; plasma membrane [GO:0005886]; plasmodesma [GO:0009506]; vacuole [GO:0005773]	-	-	-	-	-	-	3.43167	189.68	-	-
BS38390_c0_g1_i4	Complete	3.67083e-105	313.923	-	GOSA_00004860-RA	AH002942-RA	AT1G01630.1	Orthogroup14380	Orthogroup16362	Orthogroup3055	Orthogroup3055	AT1G01630	protein_coding	Sec14p-like phosphatidylinositol transfer family protein;(source:Araport11)	2	-0.804913	-2.58496	3.60881	0.0614209	-0.536053	-0.886343	-1.07276	0.000633494	0.982849	0.997711	0.483642	0.55281	0.588397	0.866617	Q9LQ96	unreviewed	-	-	Polyphosphoinositide binding protein, putative (Putative polyphosphoinositide-binding protein) (Sec14p-like phosphatidylinositol transfer family protein) (T1N6.1 protein)	Proteomics identification;Reference proteome	-	-	-	-	-	-	-	34.3164	-	31.4765	32.9855	55.525	-	-
-	-	-	-	-	-	-	AT1G01640.1	-	-	-	Orthogroup2719	AT1G01640	protein_coding	Putative role in flower development. Comparison of SALK_011721C to Columbia wild type resulted in a trend toward earlier flowering in the mutant (P=0.1) (Stapleton and Woodruff 2009, personal communication).	NA	NA	NA	NA	2.50888	3	0.584963	0.584963	NA	NA	NA	0.967095	0.991328	0.489729	0.479279	Q9LQ95	reviewed	-	-	BTB/POZ domain-containing protein At1g01640	Reference proteome;Ubl conjugation pathway	-	protein ubiquitination [GO:0016567]	-	-	-	-	-	-	-	-	-	8.0775	-	-
BS10935_c0_g1_i4	Complete	0	779.245	-	GOSA_00000448-RA	AH009678-RA	AT1G01650.1	Orthogroup9852	Orthogroup9852	Orthogroup9852	Orthogroup9852	AT1G01650	protein_coding	SIGNAL PEPTIDE PEPTIDASE-LIKE 4;(source:Araport11)	NA	-0.904509	-0.152003	-0.530515	2.42642	2.44626	0.157541	0.29956	0.054027	0.294058	0.426086	0.977126	0.97688	0.477679	0.49419	Q0WMJ8	reviewed	SPPL4	-	Signal peptide peptidase-like 4 (AtSPPL4) (EC 3.4.23.-)	Alternative splicing;Endosome;Glycoprotein;Hydrolase;Membrane;Protease;Reference proteome;Signal;Transmembrane;Transmembrane helix	SUBCELLULAR LOCATION: Endosome membrane {ECO:0000250}; Multi-pass membrane protein {ECO:0000250}.	membrane protein proteolysis [GO:0033619]	aspartic endopeptidase activity, intramembrane cleaving [GO:0042500]	endosome membrane [GO:0010008]; Golgi-associated vesicle membrane [GO:0030660]; integral component of cytoplasmic side of endoplasmic reticulum membrane [GO:0071458]; integral component of lumenal side of endoplasmic reticulum membrane [GO:0071556]; lysosomal membrane [GO:0005765]	3.4.23.-	-	-	15.48	-	18.982	22.3131	46.8225	-	-
BS2770_c0_g1_i3	-	8.42367e-23	95.5153	-	-	-	AT1G01660.2	-	-	-	Orthogroup7985	AT1G01660	protein_coding	Plant U-box type E3 ubiquitin ligase (PUB).	NA	-0.23766	NA	NA	0.923917	NA	1	1	0.907833	NA	NA	0.480817	NA	0.811964	0.809661	P0C6E7	reviewed	PUB55	-	Putative U-box domain-containing protein 55 (EC 2.3.2.27) (Plant U-box protein 55) (RING-type E3 ubiquitin transferase PUB54)	Coiled coil;Reference proteome;Transferase;Ubl conjugation pathway	-	-	ubiquitin-protein transferase activity [GO:0004842]	-	2.3.2.27	-	CATALYTIC ACTIVITY: Reaction=S-ubiquitinyl-[E2 ubiquitin-conjugating enzyme]-L-cysteine + [acceptor protein]-L-lysine = [E2 ubiquitin-conjugating enzyme]-L-cysteine + N(6)-ubiquitinyl-[acceptor protein]-L-lysine.; EC=2.3.2.27;	1.91155	-	-	-	1.59	-	-
-	-	-	-	-	-	-	AT1G01670.1	-	-	-	Orthogroup7985	AT1G01670	protein_coding	Plant U-box type E3 ubiquitin ligase (PUB).	NA	NA	NA	NA	1.50888	1	1.58496	1.58496	NA	NA	NA	0.787556	0.776619	0.517088	0.513212	Q8GXQ7	reviewed	PUB56	-	U-box domain-containing protein 56 (EC 2.3.2.27) (Plant U-box protein 56) (RING-type E3 ubiquitin transferase PUB56)	Coiled coil;Reference proteome;Transferase;Ubl conjugation pathway	-	-	ubiquitin-protein transferase activity [GO:0004842]	-	2.3.2.27	-	CATALYTIC ACTIVITY: Reaction=S-ubiquitinyl-[E2 ubiquitin-conjugating enzyme]-L-cysteine + [acceptor protein]-L-lysine = [E2 ubiquitin-conjugating enzyme]-L-cysteine + N(6)-ubiquitinyl-[acceptor protein]-L-lysine.; EC=2.3.2.27;	-	-	-	-	1.79	-	-
-	-	-	-	-	-	-	AT1G01680.1	-	-	-	Orthogroup7985	AT1G01680	protein_coding	Plant U-box type E3 ubiquitin ligase (PUB).	NA	NA	NA	NA	6.1907	5.32193	NA	NA	NA	NA	NA	0.999681	0.999389	NA	NA	Q9LQ92	reviewed	PUB54	-	U-box domain-containing protein 54 (EC 2.3.2.27) (Plant U-box protein 54) (RING-type E3 ubiquitin transferase PUB54)	Reference proteome;Transferase;Ubl conjugation pathway	-	-	ubiquitin-protein transferase activity [GO:0004842]	-	2.3.2.27	-	CATALYTIC ACTIVITY: Reaction=S-ubiquitinyl-[E2 ubiquitin-conjugating enzyme]-L-cysteine + [acceptor protein]-L-lysine = [E2 ubiquitin-conjugating enzyme]-L-cysteine + N(6)-ubiquitinyl-[acceptor protein]-L-lysine.; EC=2.3.2.27;	-	-	-	-	29.39	-	-
-	-	-	-	-	GOSA_00000443-RA	AH009686-RA	AT1G01690.1	-	Orthogroup13072	Orthogroup13072	Orthogroup13072	AT1G01690	protein_coding	Encodes a novel plant-specific protein that is involved in meiotic double strand break formation.	NA	NA	-0.807355	NA	0.923917	1.58496	-1	-1	NA	0.480672	NA	0.787556	0.829123	0.776847	0.773529	Q0WWX5	reviewed	PRD3	-	Putative recombination initiation defects 3 (AtPRD3)	Meiosis;Nucleus;Reference proteome	SUBCELLULAR LOCATION: Nucleus {ECO:0000255}.	chromosome organization involved in meiotic cell cycle [GO:0070192]; plant-type sporogenesis [GO:0048236]	-	nucleus [GO:0005634]	-	-	-	-	-	5.46677	1.42554	1.785	-	-
-	-	-	-	-	-	-	AT1G01695.1	-	-	-	Orthogroup2277	AT1G01695	protein_coding	Phosphatidylinositol N-acetyglucosaminlytransferase subunit P-like protein;(source:Araport11)	NA	NA	NA	NA	NA	NA	NA	NA	NA	NA	NA	NA	NA	NA	NA	B3H5G8	unreviewed	TRM33	TON1 Recruiting Motif 33	Phosphatidylinositol N-acetyglucosaminlytransferase subunit P-like protein	Reference proteome;Transferase	-	-	transferase activity [GO:0016740]	-	-	-	-	-	-	-	-	1.0975	-	-
BS94787_c0_g1_i1	Complete	0	522.316	-	GOSA_00000439-RA	-	AT1G01700.4	Orthogroup3713	Orthogroup3713	-	Orthogroup3713	AT1G01700	protein_coding	Encodes a member of KPP-like gene family, homolog of KPP (kinase partner protein) gene in tomato. Also a member of the RopGEF (guanine nucleotide exchange factor) family, containing the novel PRONE domain (plant-specific Rop nucleotide exchanger), which is exclusively active towards members of the Rop subfamily.	NA	-0.984663	NA	NA	NA	NA	NA	NA	0.574168	NA	NA	NA	NA	NA	NA	Q9LQ89	reviewed	ROPGEF2	-	Rop guanine nucleotide exchange factor 2 (AtRopGEF2) (Rho of plants guanine nucleotide exchange factor 2)	Guanine-nucleotide releasing factor;Reference proteome	-	-	guanyl-nucleotide exchange factor activity [GO:0005085]	-	-	-	-	1.02926	-	1.48884	-	1.425	-	-
BS95259_c0_g1_i1	Complete	0	596.66	-	GOSA_00000429-RA	AH009695-RA	AT1G01710.1	Orthogroup6200	Orthogroup6200	Orthogroup6200	Orthogroup6200	AT1G01710	protein_coding	acyl-CoA thioesterase II;(source:Araport11)	1	0.64432	1.83188	1.848	0.712413	1.14975	-0.270089	-0.148099	0.0640163	0.896289	0.856759	0.583673	0.878578	0.496668	0.473353	F4HU51	unreviewed	-	-	Acyl-CoA thioesterase II	Hydrolase;Proteomics identification;Reference proteome	-	acyl-CoA metabolic process [GO:0006637]; fatty acid catabolic process [GO:0009062]	acyl-CoA hydrolase activity [GO:0047617]	cytosol [GO:0005829]; peroxisome [GO:0005777]	-	-	-	34.9062	-	57.2206	11.3193	40.36	-	-
-	-	-	-	-	-	-	AT1G01715.2	-	-	-	Orthogroup12146	AT1G01715	protein_coding	hypothetical protein;(source:Araport11)	NA	NA	NA	NA	-1.07608	-1	1.41504	1.22239	NA	NA	NA	0.820417	0.831817	0.835965	0.809661	A0A1P8AM80	unreviewed	-	-	Uncharacterized protein	Reference proteome	-	-	-	-	-	-	-	-	-	-	-	3.7325	-	-
BS2935_c0_g1_i7	Complete	2.12258e-114	341.273	-	GOSA_00007288-RA	AH007342-RA	AT1G01720.1	Orthogroup1415	Orthogroup1415	Orthogroup1415	Orthogroup1415	AT1G01720	protein_coding	Belongs to a large family of putative transcriptional activators with NAC domain. Transcript level increases in response to wounding and abscisic acid. ATAF1 attentuates ABA signaling and sythesis. Mutants are hyposensitive to ABA. The mRNA is cell-to-cell mobile.	11	0.652915	0.0460696	-2.60881	0.793857	3.974	1.12199	0.719892	0.37662	0.267335	0.980404	0.594608	0.999803	0.867392	0.565096	Q39013	reviewed	NAC002	ATAF1	NAC domain-containing protein 2 (ANAC002)	DNA-binding;Nucleus;Reference proteome;Transcription;Transcription regulation	SUBCELLULAR LOCATION: Nucleus {ECO:0000255|PROSITE-ProRule:PRU00353}.	cellular response to hypoxia [GO:0071456]; negative regulation of abscisic acid-activated signaling pathway [GO:0009788]; response to wounding [GO:0009611]	DNA-binding transcription factor activity [GO:0003700]; kinase binding [GO:0019900]; transcription regulatory region sequence-specific DNA binding [GO:0000976]	nucleus [GO:0005634]	-	-	-	123.594	-	344.534	35.3462	107.078	-	-
-	-	-	-	-	-	-	AT1G01725.1	-	-	-	Orthogroup15425	AT1G01725	protein_coding	adenylosuccinate synthetase;(source:Araport11)	NA	NA	NA	NA	1.70819	1.45066	0.784271	0.959358	NA	NA	NA	0.913355	0.890999	0.578121	0.585208	A0A178WIF8	unreviewed	-	-	Uncharacterized protein	-	-	-	-	-	-	-	-	-	-	-	-	23.765	-	-
BS51_c1_g3_i1	Complete	8.0207e-22	93.9745	-	GOSA_00000423-RA	AH009700-RA	AT1G01730.1	Orthogroup9857	Orthogroup9857	Orthogroup9857	Orthogroup9857	AT1G01730	protein_coding	hypothetical protein;(source:Araport11)	NA	-0.666845	2.41504	-0.146841	1.97837	1.38333	-0.758992	-0.758992	0.223568	0.940442	0.321619	0.917601	0.890187	0.573792	0.571313	Q9LQ83	unreviewed	-	-	T1N6.14 protein (Uncharacterized protein At1g01730)	Proteomics identification;Reference proteome	-	-	-	-	-	-	-	9.64529	-	9.6529	29.6202	37.1825	-	-
-	-	-	-	-	-	-	AT1G01740.1	-	-	-	Orthogroup713	AT1G01740	protein_coding	kinase with tetratricopeptide repeat domain-containing protein;(source:Araport11)	NA	NA	NA	NA	0.923917	1.58496	0	-0.584963	NA	NA	NA	0.787556	0.829123	0.466438	0.773529	F4HU55	reviewed	BSK4	-	Serine/threonine-protein kinase BSK4 (EC 2.7.11.1) (Brassinosteroid-signaling kinase 4)	ATP-binding;Brassinosteroid signaling pathway;Cell membrane;Kinase;Lipoprotein;Membrane;Myristate;Nucleotide-binding;Reference proteome;Serine/threonine-protein kinase;Transferase	SUBCELLULAR LOCATION: Cell membrane {ECO:0000305|PubMed:12912986}; Lipid-anchor {ECO:0000305|PubMed:12912986}.	brassinosteroid mediated signaling pathway [GO:0009742]	ATP binding [GO:0005524]; protein serine kinase activity [GO:0106310]; protein threonine kinase activity [GO:0106311]	extracellular region [GO:0005576]; plasma membrane [GO:0005886]	2.7.11.1	RHEA:17989; RHEA:46608	CATALYTIC ACTIVITY: Reaction=ATP + L-seryl-[protein] = ADP + H(+) + O-phospho-L-seryl-[protein]; Xref=Rhea:RHEA:17989, Rhea:RHEA-COMP:9863, Rhea:RHEA-COMP:11604, ChEBI:CHEBI:15378, ChEBI:CHEBI:29999, ChEBI:CHEBI:30616, ChEBI:CHEBI:83421, ChEBI:CHEBI:456216; EC=2.7.11.1; Evidence={ECO:0000305}; CATALYTIC ACTIVITY: Reaction=ATP + L-threonyl-[protein] = ADP + H(+) + O-phospho-L-threonyl-[protein]; X…	-	-	-	-	1.86	-	-
-	-	-	-	-	-	AH009709-RA	AT1G01750.1	-	-	-	-	AT1G01750	protein_coding	actin depolymerizing factor 11;(source:Araport11)	NA	NA	NA	NA	NA	NA	NA	NA	NA	NA	NA	NA	NA	NA	NA	Q9LQ81	reviewed	ADF10	-	Actin-depolymerizing factor 10 (ADF-10) (AtADF10)	Actin-binding;Cytoplasm;Cytoskeleton;Phosphoprotein;Reference proteome	SUBCELLULAR LOCATION: Cytoplasm, cytoskeleton {ECO:0000250|UniProtKB:O49606}.	actin filament depolymerization [GO:0030042]	actin filament binding [GO:0051015]	actin cytoskeleton [GO:0015629]; cytoplasm [GO:0005737]	-	-	-	-	-	-	1.02432	1.31	-	-
BS2207_c1_g1_i3	Complete	1.82782e-145	434.491	-	GOSA_00000408-RA	-	AT1G01760.1	Orthogroup13909	Orthogroup13909	-	Orthogroup13909	AT1G01760	protein_coding	denosine deaminases acting on tRNA;(source:Araport11)	NA	-0.521652	NA	NA	-0.0760826	-0.415037	NA	NA	0.643854	NA	NA	0.787556	0.471983	NA	NA	F4HU58	reviewed	TAD1	-	tRNA-specific adenosine deaminase TAD1 (AtTAD1) (EC 3.5.4.34) (tRNA-specific adenosine-37 deaminase TAD1)	Hydrolase;Metal-binding;Nucleus;Reference proteome;Zinc;tRNA processing	SUBCELLULAR LOCATION: Nucleus {ECO:0000269|PubMed:23355609}.	adenosine to inosine editing [GO:0006382]; RNA processing [GO:0006396]; tRNA modification [GO:0006400]	double-stranded RNA adenosine deaminase activity [GO:0003726]; double-stranded RNA binding [GO:0003725]; metal ion binding [GO:0046872]; protein homodimerization activity [GO:0042803]; tRNA-specific adenosine deaminase activity [GO:0008251]	cytoplasm [GO:0005737]; nucleolus [GO:0005730]; nucleus [GO:0005634]	3.5.4.34	RHEA:50968	CATALYTIC ACTIVITY: Reaction=adenosine(37) in tRNA(Ala) + H(+) + H2O = inosine(37) in tRNA(Ala) + NH4(+); Xref=Rhea:RHEA:50968, Rhea:RHEA-COMP:12855, Rhea:RHEA-COMP:12856, ChEBI:CHEBI:15377, ChEBI:CHEBI:15378, ChEBI:CHEBI:28938, ChEBI:CHEBI:74411, ChEBI:CHEBI:82852; EC=3.5.4.34; Evidence={ECO:0000269|PubMed:23355609};	4.21842	-	2.00054	-	1.135	-	-
BS5515_c0_g1_i5	Complete	0	859.751	-	GOSA_00019676-RA	AH009251-RA	AT1G01770.1	Orthogroup9741	Orthogroup2	Orthogroup9741	Orthogroup9741	AT1G01770	protein_coding	propionyl-CoA carboxylase;(source:Araport11)	NA	0.159234	-0.584963	NA	0.371376	2.02106	0.807355	1.16993	0.900807	0.369282	NA	0.518491	0.971851	0.577929	0.866349	C0Z248	unreviewed	-	-	AT1G01770 protein	-	-	-	-	-	-	-	-	7.03667	-	2.4891	2.04863	27.5675	-	-
-	-	-	-	-	-	-	AT1G01780.1	-	-	-	Orthogroup3675	AT1G01780	protein_coding	Encodes a member of the Arabidopsis LIM proteins: a family of actin bundlers with distinct expression patterns. WLIM1, WLIM2a, and WLIM2b are widely expressed, whereas PLIM2a, PLIM2b, and PLIM2c are predominantly expressed in pollen. Regulates actin cytoskeleton organization. The mRNA is cell-to-cell mobile.	NA	NA	NA	NA	0.426418	2.32193	1.14684	1.32193	NA	NA	NA	0.534306	0.976798	0.867243	0.878727	Q1ECF5	reviewed	PLIM2B	-	LIM domain-containing protein PLIM2b (Pollen-expressed LIM protein 2B)	Actin-binding;Cytoplasm;Cytoskeleton;LIM domain;Metal-binding;Reference proteome;Repeat;Zinc	SUBCELLULAR LOCATION: Cytoplasm, cytoskeleton {ECO:0000269|PubMed:20817848}.	actin filament bundle assembly [GO:0051017]	actin filament binding [GO:0051015]; metal ion binding [GO:0046872]; transcription regulatory region sequence-specific DNA binding [GO:0000976]	actin cytoskeleton [GO:0015629]; cytoplasm [GO:0005737]; plasma membrane [GO:0005886]	-	-	-	-	-	-	-	33.9925	-	-
-	-	-	-	-	-	AH009245-RA	AT1G01790.1	-	-	Orthogroup6113	Orthogroup6113	AT1G01790	protein_coding	Encodes a member of the cation/proton antiporters-2 antiporter superfamily, the K efflux antiporter KEA1 that is localized to the chloroplast envelope.	NA	NA	NA	2.63227	-0.813048	-1.58496	-2.12928	-2.12928	NA	NA	0.980437	0.914975	0.97172	0.969342	0.968792	Q9ZTZ7	reviewed	KEA1	-	K(+) efflux antiporter 1, chloroplastic (AtKEA1)	Antiport;Chloroplast;Coiled coil;Ion transport;Membrane;Plastid;Potassium;Potassium transport;Reference proteome;Transit peptide;Transmembrane;Transmembrane helix;Transport	SUBCELLULAR LOCATION: Plastid, chloroplast membrane {ECO:0000269|PubMed:12766230, ECO:0000269|PubMed:18431481, ECO:0000269|PubMed:24794527}; Multi-pass membrane protein {ECO:0000255}.	chloroplast organization [GO:0009658]; regulation of photosynthesis [GO:0010109]	potassium:proton antiporter activity [GO:0015386]	chloroplast [GO:0009507]; chloroplast envelope [GO:0009941]; chloroplast membrane [GO:0031969]; extracellular region [GO:0005576]; integral component of membrane [GO:0016021]; membrane [GO:0016020]	-	-	-	-	-	-	35.8791	36.595	-	-
-	-	-	-	-	-	-	AT1G01800.1	-	-	-	Orthogroup1475	AT1G01800	protein_coding	NAD(P)-binding Rossmann-fold superfamily protein;(source:Araport11)	NA	NA	NA	NA	0.134135	-0.438884	0.0740006	0.121306	NA	NA	NA	0.491378	0.542027	0.469768	0.469682	A8MQD9	unreviewed	-	-	NAD(P)-binding Rossmann-fold superfamily protein	Proteomics identification;Reference proteome	-	-	oxidoreductase activity [GO:0016491]	-	-	-	-	-	-	-	-	53.64	-	-
-	-	-	-	-	-	-	AT1G01810.1	-	-	-	-	AT1G01810	protein_coding	hypothetical protein;(source:Araport11)	NA	NA	NA	NA	-0.0760826	0.584963	NA	NA	NA	NA	NA	0.480817	0.52205	NA	NA	A0A178WCB2	unreviewed	-	-	Uncharacterized protein	-	-	-	-	-	-	-	-	-	-	-	-	2.6325	-	-
BS12656_c1_g1_i1	Complete	1.20351e-142	406.757	-	-	AH009221-RA	AT1G01820.1	Orthogroup6106	-	Orthogroup6106	Orthogroup6106	AT1G01820	protein_coding	member of the peroxin11 (PEX11) gene family, integral to peroxisome membrane, controls peroxisome proliferation.	1	0.776392	NA	0.584963	1.29943	0.762501	0.328054	0.328054	0.0494789	NA	0.434903	0.886945	0.594687	0.509403	0.505677	Q9LQ73	reviewed	PEX11C	PEX11-1	Peroxisomal membrane protein 11C (Peroxin-11C) (AtPEX11c)	Membrane;Peroxisome;Peroxisome biogenesis;Reference proteome;Transmembrane;Transmembrane helix	SUBCELLULAR LOCATION: Peroxisome membrane {ECO:0000269|PubMed:17220199, ECO:0000269|PubMed:20179140}; Multi-pass membrane protein {ECO:0000269|PubMed:17220199, ECO:0000269|PubMed:20179140}.	peroxisome fission [GO:0016559]; peroxisome organization [GO:0007031]; regulation of peroxisome size [GO:0044375]	identical protein binding [GO:0042802]	extracellular region [GO:0005576]; integral component of peroxisomal membrane [GO:0005779]; peroxisomal membrane [GO:0005778]; peroxisome [GO:0005777]; plasmodesma [GO:0009506]	-	-	-	91.7944	-	-	5.07908	70.4775	-	-
-	-	-	-	-	-	-	AT1G01830.1	-	-	-	-	AT1G01830	protein_coding	ARM repeat superfamily protein;(source:Araport11)	NA	NA	NA	NA	-0.0760826	0.514573	0.736966	0.736966	NA	NA	NA	0.524114	0.53103	0.484619	0.516441	Q93YW3	unreviewed	-	-	ARM repeat superfamily protein	Proteomics identification;Reference proteome	-	-	-	-	-	-	-	-	-	-	-	8.2175	-	-
BS30528_c0_g1_i1	Complete	3.91803e-23	92.8189	-	GOSA_00000353-RA	AH009214-RA	AT1G01840.1	Orthogroup9728	Orthogroup9728	Orthogroup9728	Orthogroup9728	AT1G01840	protein_coding	AP2-like ethylene-responsive transcription factor SNZ;(source:Araport11)	NA	0.452192	0.777608	-1.44057	-1.07608	NA	NA	NA	0.65256	0.519734	0.805564	0.787556	NA	NA	NA	A0A178W6N6	unreviewed	-	-	(thale cress) hypothetical protein	-	-	-	-	-	-	-	-	5.45986	-	9.56037	12.9574	1.7225	-	-
BS10439_c0_g1_i1	Complete	9.15315e-152	437.573	-	GOSA_00000352-RA	AH009215-RA	AT1G01860.1	Orthogroup9729	Orthogroup9729	Orthogroup9729	Orthogroup9729	AT1G01860	protein_coding	dimethyladenosine transferase	10	1.27221	0	2	-1.07608	-0.530515	-0.628031	-0.5025	0.000229017	0.256736	0.931623	0.875536	0.536781	0.556282	0.523789	O65090	reviewed	PFC1	DIM1C	Ribosomal RNA small subunit methyltransferase, chloroplastic (EC 2.1.1.-) (Dimethyladenosine transferase 1C) (Protein PALEFACE 1)	Chloroplast;Methyltransferase;Plastid;RNA-binding;Reference proteome;S-adenosyl-L-methionine;Transferase;Transit peptide;rRNA processing	SUBCELLULAR LOCATION: Plastid, chloroplast {ECO:0000305|PubMed:9596631}.	response to cold [GO:0009409]; rRNA methylation [GO:0031167]	mRNA (2'-O-methyladenosine-N6-)-methyltransferase activity [GO:0016422]; RNA binding [GO:0003723]; rRNA (adenine-N6,N6-)-dimethyltransferase activity [GO:0000179]	chloroplast [GO:0009507]; mitochondrial matrix [GO:0005759]	2.1.1.-	-	-	19.4763	-	11.0029	9.89378	9.66	-	-
-	-	-	-	-	-	-	AT1G01870.1	-	-	-	-	AT1G01870	pre_trna	pre-tRNA tRNA-Val (anticodon: TAC);(source:Araport11, TAIR10)	NA	NA	NA	NA	NA	NA	NA	NA	NA	NA	NA	NA	NA	NA	NA	-	-	-	-	-	-	-	-	-	-	-	-	-	-	-	-	-	1	-	-
BS517_c0_g1_i61	Complete	3.85543e-128	405.601	-	GOSA_00000354-RA	AH009213-RA	AT1G01880.1	Orthogroup2257	Orthogroup2257	Orthogroup2257	Orthogroup2257	AT1G01880	protein_coding	Encodes one of two GEN1 homologs in Arabidopsis. It is a member of the class IV Rad2/XPG family of nucleases that processes Holliday junctions in a manner analogous to the HJ resolvases of phages, archaea, and bacteria.	NA	0.0273822	-0.485427	-0.736966	-0.0760826	NA	NA	NA	0.767104	0.386434	0.447804	0.480817	NA	NA	NA	Q9LPD2	reviewed	GEN1	-	Flap endonuclease GEN-like 1 (AtGEN1) (XPG-like endonuclease 1) (EC 3.1.-.-)	Alternative splicing;DNA damage;DNA repair;Endonuclease;Hydrolase;Magnesium;Metal-binding;Nuclease;Nucleus;Reference proteome	SUBCELLULAR LOCATION: Nucleus {ECO:0000250|UniProtKB:Q17RS7}.	DNA repair [GO:0006281]; pollen development [GO:0009555]; UV protection [GO:0009650]	5'-flap endonuclease activity [GO:0017108]; crossover junction endodeoxyribonuclease activity [GO:0008821]; DNA binding [GO:0003677]; metal ion binding [GO:0046872]	nucleus [GO:0005634]	3.1.-.-	-	-	3.176	-	5.97847	4.09727	1.5675	-	-
-	-	-	-	-	-	-	AT1G01890.1	-	-	-	-	AT1G01890	pre_trna	pre-tRNA tRNA-Lys (anticodon: CTT);(source:Araport11, TAIR10)	NA	NA	NA	NA	NA	NA	NA	NA	NA	NA	NA	NA	NA	NA	NA	-	-	-	-	-	-	-	-	-	-	-	-	-	-	-	-	-	1	-	-
BS19632_c0_g2_i2	5'prime_partial	0	785.793	-	GOSA_00000347-RA	AH009202-RA	AT1G01900.1	Orthogroup14349	Orthogroup11019	Orthogroup13036	Orthogroup14349	AT1G01900	protein_coding	Encodes AtSBT1.1, a subtilisin-like serine protease. Cleaves the phytosulfokine AtPSK4, a growth promoting peptide.	NA	-0.762026	-1.58496	NA	-1.66105	-2	-0.415037	-0.192645	0.569136	0.645869	NA	0.836101	0.907964	0.510728	0.472328	Q84WS0	reviewed	SBTI1.1	-	Subtilisin-like protease SBT1.1 (EC 3.4.21.-) (Subtilase subfamily 1 member 1) (AtSBT1.1)	Extracellular matrix;Glycoprotein;Hydrolase;Protease;Reference proteome;Secreted;Serine protease;Signal	SUBCELLULAR LOCATION: Secreted, extracellular space, extracellular matrix {ECO:0000269|PubMed:18643977}.	proteolysis [GO:0006508]	serine-type endopeptidase activity [GO:0004252]	cell wall [GO:0005618]; extracellular matrix [GO:0031012]; extracellular region [GO:0005576]	3.4.21.-	-	-	2.26043	-	1.9774	1.82677	2.12	-	-
BS45537_c0_g1_i1	5'prime_partial	0	539.265	-	GOSA_00000361-RA	AH009205-RA	AT1G01910.3	Orthogroup9726	Orthogroup9726	Orthogroup9726	Orthogroup9726	AT1G01910	protein_coding	Subunit of GET complex. Interacts with GET2 in the presence of GET1.	NA	-0.132534	0.925999	-0.125531	1.92392	1.87447	1.58496	0.321928	0.817855	0.575957	0.31679	0.866095	0.534913	0.477028	0.493314	Q949M9	reviewed	GET3A	-	ATPase GET3A (AtGET3A) (EC 3.6.-.-) (Arsenical pump-driving ATPase) (Arsenite-stimulated ATPase) (Guided entry of tail-anchored proteins 3 homolog A)	ATP-binding;Coiled coil;Cytoplasm;Endoplasmic reticulum;Hydrolase;Nucleotide-binding;Reference proteome;Transport	SUBCELLULAR LOCATION: Cytoplasm, cytosol {ECO:0000269|PubMed:28096354}. Cytoplasm {ECO:0000255|HAMAP-Rule:MF_03112}. Endoplasmic reticulum {ECO:0000255|HAMAP-Rule:MF_03112}.	posttranslational protein targeting to endoplasmic reticulum membrane [GO:0006620]; protein insertion into ER membrane [GO:0045048]; root hair elongation [GO:0048767]	ATPase activity [GO:0016887]; ATP binding [GO:0005524]; protein self-association [GO:0043621]	cytosol [GO:0005829]; extracellular region [GO:0005576]; GET complex [GO:0043529]	3.6.-.-	-	-	28.1975	-	14.608	34.5199	11.1475	-	-
BS2242_c0_g1_i40	Complete	0	674.47	-	GOSA_00000357-RA	AH009210-RA	AT1G01920.4	Orthogroup2256	Orthogroup2256	Orthogroup2256	Orthogroup2256	AT1G01920	protein_coding	SET domain-containing protein;(source:Araport11)	NA	-0.5019	-1.58496	0.584963	-0.49112	0	1.08746	1.58496	0.679395	0.755549	0.400937	0.95734	0.471983	0.776847	0.828349	F4HU79	unreviewed	-	-	SET domain-containing protein	Coiled coil;Proteomics identification;Reference proteome	-	peptidyl-lysine monomethylation [GO:0018026]	protein-lysine N-methyltransferase activity [GO:0016279]	-	-	-	-	7.00259	-	3.95481	2.85108	3.23	-	-
BS11050_c1_g1_i2	Complete	5.23047e-168	497.664	-	GOSA_00000313-RA	AH009158-RA	AT1G01930.1	Orthogroup9715	Orthogroup9715	Orthogroup9715	Orthogroup9715	AT1G01930	protein_coding	zinc finger protein-like protein;(source:Araport11)	NA	0.263206	-0.5025	0	-0.535514	-0.378512	0.289507	0.415037	0.827224	0.43944	0.303206	0.53514	0.513736	0.490188	0.512592	Q9LPC8	unreviewed	-	-	F22M8.6 protein (Uncharacterized protein At1g01930) (Uncharacterized protein At1g01930/F22M8_5) (Zinc finger protein-like protein)	ANK repeat;Coiled coil;Cytoplasm;Proteomics identification;Reference proteome;Repeat	SUBCELLULAR LOCATION: Cytoplasm {ECO:0000256|ARBA:ARBA00004496}.	ubiquitin-dependent ERAD pathway [GO:0030433]	-	cytoplasm [GO:0005737]	-	-	-	5.79071	-	14.446	7.34958	10.61	-	-
BS2421_c1_g1_i26	Complete	2.11372e-98	291.967	-	GOSA_00000311-RA	AH009156-RA	AT1G01940.1	Orthogroup9714	Orthogroup9714	Orthogroup9714	Orthogroup9714	AT1G01940	protein_coding	Cyclophilin-like peptidyl-prolyl cis-trans isomerase family protein;(source:Araport11)	NA	0.525419	0	-0.884523	-0.516655	-0.131245	1.44478	1.35364	0.28651	0.256736	0.519893	0.545763	0.480863	0.882874	0.879645	Q9LPC7	reviewed	CYP18-1	-	Peptidyl-prolyl cis-trans isomerase CYP18-1 (PPIase CYP18-1) (EC 5.2.1.8) (Cyclophilin of 18 kDa 1) (Cyclophilin-18-1)	Chaperone;Cytoplasm;Isomerase;Reference proteome;Rotamase	SUBCELLULAR LOCATION: Cytoplasm {ECO:0000250}.	protein folding [GO:0006457]; protein peptidyl-prolyl isomerization [GO:0000413]	peptidyl-prolyl cis-trans isomerase activity [GO:0003755]	cytoplasm [GO:0005737]	5.2.1.8	RHEA:16237	CATALYTIC ACTIVITY: Reaction=[protein]-peptidylproline (omega=180) = [protein]-peptidylproline (omega=0); Xref=Rhea:RHEA:16237, Rhea:RHEA-COMP:10747, Rhea:RHEA-COMP:10748, ChEBI:CHEBI:83833, ChEBI:CHEBI:83834; EC=5.2.1.8;	10.1558	-	26.9841	18.2583	19.32	-	-
BS732_c0_g1_i5	Complete	0	1207.2	-	GOSA_00000308-RA	AH009151-RA	AT1G01950.1	Orthogroup1473	Orthogroup1473	Orthogroup1473	Orthogroup1473	AT1G01950	protein_coding	Encodes a member of the armadillo/beta-catenin repeat kinesin motor family. Mutants have twisted roots due to abnormal cell file rotation; the phenotype is dependent on microtubules.	NA	-1.01957	-0.584963	0.514573	-0.0760826	-0.584963	0.152003	0.289507	0.0301098	0.455868	0.405147	0.494769	0.564049	0.473706	0.485959	Q9LPC6	reviewed	KINUB	ARK2	Kinesin-like protein KIN-UB (AtKINUb) (Protein ARMADILLO REPEAT KINESIN2) (Protein ARMADILLO REPEAT-CONTAINING KINESIN 2)	ATP-binding;Alternative splicing;Coiled coil;Cytoplasm;Cytoskeleton;Microtubule;Motor protein;Nucleotide-binding;Reference proteome;Repeat	SUBCELLULAR LOCATION: Cytoplasm, cytoskeleton {ECO:0000305}.	cytoskeleton-dependent intracellular transport [GO:0030705]; microtubule-based movement [GO:0007018]	ATPase activity [GO:0016887]; ATP binding [GO:0005524]; ATP-dependent microtubule motor activity, plus-end-directed [GO:0008574]; microtubule binding [GO:0008017]; microtubule motor activity [GO:0003777]	cytoplasm [GO:0005737]; kinesin complex [GO:0005871]; microtubule [GO:0005874]	-	-	-	10.1992	-	7.46731	8.95448	10.0525	-	-
-	-	-	-	-	-	-	AT1G01960.1	-	-	-	Orthogroup6097	AT1G01960	protein_coding	Encodes one of the functionally redundant ARF guanine-nucleotide exchange factors (ARF-GEFs). Functions as regulators of post-Golgi trafficking.	NA	NA	NA	NA	0.624357	-0.688056	-0.222392	-0.14439	NA	NA	NA	0.573841	0.579452	0.486232	0.470164	Q9LPC5	reviewed	BIG3	EDA10	Brefeldin A-inhibited guanine nucleotide-exchange protein 3 (BIG3) (ARF guanine-nucleotide exchange factor BIG3) (Protein EMBRYO SAC DEVELOPMENT ARREST 10)	Acetylation;Cytoplasm;Guanine-nucleotide releasing factor;Membrane;Phosphoprotein;Protein transport;Reference proteome;Transport	SUBCELLULAR LOCATION: Cytoplasm, cytosol {ECO:0000250}. Membrane {ECO:0000250}; Peripheral membrane protein {ECO:0000250}; Cytoplasmic side {ECO:0000250}. Note=Soluble and partially membrane-bound. {ECO:0000250}.	megagametogenesis [GO:0009561]; protein transport [GO:0015031]; regulation of ARF protein signal transduction [GO:0032012]; vesicle-mediated transport [GO:0016192]	guanyl-nucleotide exchange factor activity [GO:0005085]	cytosol [GO:0005829]; nucleus [GO:0005634]; trans-Golgi network [GO:0005802]; trans-Golgi network membrane [GO:0032588]	-	-	-	-	-	-	-	22.085	-	-
BS2818_c0_g1_i3	Complete	2.47458e-162	474.552	-	GOSA_00003608-RA	AH020144-RA	AT1G01970.1	Orthogroup7615	Orthogroup7615	Orthogroup7615	Orthogroup7615	AT1G01970	protein_coding	Tetratricopeptide repeat (TPR)-like superfamily protein;(source:Araport11)	NA	0.609049	0.917538	2.32193	-0.728159	-1.76553	-0.893085	-0.793549	0.146318	0.568834	0.929095	0.564042	0.907738	0.584185	0.574453	Q9LPC4	reviewed	-	-	Pentatricopeptide repeat-containing protein At1g01970	Reference proteome;Repeat	-	-	-	-	-	-	-	15.1347	-	13.096	6.06088	9.9525	-	-
-	-	-	-	-	-	AH023502-RA	AT1G01980.1	-	-	Orthogroup9553	Orthogroup760	AT1G01980	protein_coding	Encodes an oligogalacturonide oxidase that inactivates the elicitor-active oligogalacturonides (OGs).	NA	NA	NA	4.16993	NA	1.58496	NA	NA	NA	NA	0.992552	NA	0.829123	NA	NA	Q9LPC3	reviewed	SEC1A	-	Berberine bridge enzyme-like 1 (AtBBE-like 1) (EC 1.1.1.-) (Protein SIMILAR TO ELECTRON CAREER 1A) (AtSEC1A)	Cell wall;Disulfide bond;FAD;Flavoprotein;Glycoprotein;Nucleotide-binding;Oxidoreductase;Reference proteome;Secreted;Signal	SUBCELLULAR LOCATION: Secreted, cell wall {ECO:0000269|PubMed:18796151}.	-	FAD binding [GO:0071949]; oxidoreductase activity, acting on the CH-OH group of donors, oxygen as acceptor [GO:0016899]	extracellular region [GO:0005576]; Golgi apparatus [GO:0005794]; plant-type cell wall [GO:0009505]; plasma membrane [GO:0005886]	1.1.1.-	-	-	-	-	-	9.45004	1.555	-	-
-	-	-	-	-	-	-	AT1G01990.1	-	-	-	Orthogroup1629	AT1G01990	protein_coding	hypothetical protein;(source:Araport11)	NA	NA	NA	NA	-0.143197	-0.465664	0.823122	0.943416	NA	NA	NA	0.49046	0.540016	0.579205	0.582546	A0A178W8P6	unreviewed	-	-	Uncharacterized protein	Coiled coil	-	-	-	-	-	-	-	-	-	-	-	23.12	-	-
BS678_c0_g1_i2	Complete	0	580.096	-	GOSA_00000277-RA	AH009113-RA	AT1G02000.1	Orthogroup767	Orthogroup767	Orthogroup767	Orthogroup767	AT1G02000	protein_coding	UDP-D-glucuronate 4-epimerase The mRNA is cell-to-cell mobile.	NA	-0.0834547	-3.9542	2	0.0759205	1.85798	-0.485427	-0.222392	0.688514	0.998535	0.935588	0.480817	0.914749	0.51362	0.475115	Q9LPC1	reviewed	GAE2	-	UDP-glucuronate 4-epimerase 2 (EC 5.1.3.6) (UDP-glucuronic acid epimerase 2)	Carbohydrate metabolism;Golgi apparatus;Isomerase;Membrane;NAD;Reference proteome;Transmembrane;Transmembrane helix	SUBCELLULAR LOCATION: Golgi apparatus, Golgi stack membrane {ECO:0000305}; Multi-pass membrane protein {ECO:0000305}.	carbohydrate metabolic process [GO:0005975]	UDP-glucuronate 4-epimerase activity [GO:0050378]	Golgi cisterna membrane [GO:0032580]; integral component of membrane [GO:0016021]	5.1.3.6	RHEA:11404	CATALYTIC ACTIVITY: Reaction=UDP-alpha-D-glucuronate = UDP-alpha-D-galacturonate; Xref=Rhea:RHEA:11404, ChEBI:CHEBI:57635, ChEBI:CHEBI:58052; EC=5.1.3.6;	11.9431	-	32.8266	12.523	14.1225	-	-
-	-	-	-	-	GOSA_00000290-RA	AH009102-RA	AT1G02010.6	-	Orthogroup13030	Orthogroup13030	Orthogroup13030	AT1G02010	protein_coding	member of KEULE Gene Family	NA	NA	NA	NA	0.923917	-0.415037	-0.263034	-0.584963	NA	NA	NA	0.551215	0.521992	0.483749	0.532129	Q9C5P7	reviewed	SEC1A	-	Protein transport Sec1a (AtSec1a)	Alternative splicing;Protein transport;Reference proteome;Transport	-	intracellular protein transport [GO:0006886]; vesicle docking involved in exocytosis [GO:0006904]; vesicle-mediated transport [GO:0016192]	syntaxin binding [GO:0019905]	plasma membrane [GO:0005886]; secretory granule [GO:0030141]	-	-	-	-	-	1.00027	2.04863	4.8275	-	-
BS15311_c1_g1_i1	Complete	0	732.635	-	GOSA_00000268-RA	AH009127-RA	AT1G02020.3	Orthogroup9704	Orthogroup9704	Orthogroup9704	Orthogroup9704	AT1G02020	protein_coding	nitroreductase family protein;(source:Araport11)	NA	0.852838	2.18442	NA	-0.0760826	0.415037	0.415037	0.736966	0.108258	0.953879	NA	0.836101	0.506138	0.49958	0.538796	A0A178WM28	unreviewed	-	-	Nitroreductase domain-containing protein	-	-	-	oxidoreductase activity [GO:0016491]	-	-	-	-	8.62998	-	30.4475	2.44986	2.835	-	-
-	-	-	-	-	-	-	AT1G02030.1	-	-	-	Orthogroup1829	AT1G02030	protein_coding	C2H2-like zinc finger protein;(source:Araport11)	NA	NA	NA	NA	NA	NA	NA	NA	NA	NA	NA	NA	NA	NA	NA	Q39092	reviewed	ZAT1	-	Zinc finger protein ZAT1	Metal-binding;Nucleus;Reference proteome;Repeat;Transcription;Transcription regulation;Zinc;Zinc-finger	SUBCELLULAR LOCATION: Nucleus {ECO:0000305}.	regulation of transcription, DNA-templated [GO:0006355]	DNA-binding transcription factor activity [GO:0003700]; metal ion binding [GO:0046872]	nucleus [GO:0005634]	-	-	-	-	-	-	-	1.18	-	-
-	-	-	-	-	-	-	AT1G02040.1	-	-	-	-	AT1G02040	protein_coding	C2H2-type zinc finger family protein;(source:Araport11)	NA	NA	NA	NA	NA	NA	NA	NA	NA	NA	NA	NA	NA	NA	NA	Q3EDL3	unreviewed	-	-	At1g02040 (C2H2-type zinc finger family protein) (Uncharacterized protein At1g02040)	Metal-binding;Reference proteome;Zinc;Zinc-finger	-	-	DNA-binding transcription factor activity [GO:0003700]	-	-	-	-	-	-	-	-	1.0575	-	-
-	-	-	-	-	GOSA_00000202-RA	AH002803-RA	AT1G02050.1	-	Orthogroup8607	Orthogroup8607	Orthogroup8607	AT1G02050	protein_coding	Chalcone and stilbene synthase family protein;(source:Araport11)	NA	NA	0	NA	-0.398011	-1.26303	0.678072	0.678072	NA	0.256736	NA	0.503701	0.86601	0.546606	0.543532	O23674	reviewed	PKSA	LAP6	Type III polyketide synthase A (PKS-A) (EC 2.3.1.-) (Hydroxyalkyl alpha-pyrone synthase PKS-A) (Protein LESS ADHESIVE POLLEN 6)	Acyltransferase;Developmental protein;Endoplasmic reticulum;Flavonoid biosynthesis;Reference proteome;Transferase	SUBCELLULAR LOCATION: Endoplasmic reticulum {ECO:0000269|PubMed:21193570, ECO:0000269|PubMed:23632852}.	flavonoid biosynthetic process [GO:0009813]; pollen exine formation [GO:0010584]; polyketide biosynthetic process [GO:0030639]; sporopollenin biosynthetic process [GO:0080110]	tetraketide alpha-pyrone synthase activity [GO:0090439]; transferase activity, transferring acyl groups other than amino-acyl groups [GO:0016747]	endoplasmic reticulum [GO:0005783]	2.3.1.-	-	-	-	-	8.00214	1.42554	6.2725	-	-
-	-	-	-	-	-	-	AT1G02060.1	-	-	-	-	AT1G02060	protein_coding	Tetratricopeptide repeat (TPR)-like superfamily protein;(source:Araport11)	NA	NA	NA	NA	-0.49112	-1.41504	0.736966	1	NA	NA	NA	0.512315	0.862012	0.541788	0.828119	O81908	reviewed	-	-	Pentatricopeptide repeat-containing protein At1g02060, chloroplastic	Chloroplast;Plastid;Reference proteome;Repeat;Transit peptide	SUBCELLULAR LOCATION: Plastid, chloroplast {ECO:0000305}.	-	-	chloroplast [GO:0009507]	-	-	-	-	-	-	-	4.5125	-	-
BS13176_c1_g2_i3	Complete	1.20851e-63	213.001	-	GOSA_00000210-RA	AH009072-RA	AT1G02065.1	Orthogroup6085	Orthogroup6085	Orthogroup6085	Orthogroup6085	AT1G02065	protein_coding	Encodes an SBP-box gene, a member of the SPL gene family. Mutants are affected in micro- and megasporogenesis, trichome formation on sepals, and stamen filament elongation.	2	-4.45415	-2	2	NA	-1.58496	NA	NA	1.24651e-05	0.763475	0.839961	NA	0.829123	NA	NA	Q8GXL3	reviewed	SPL8	-	Squamosa promoter-binding-like protein 8	Alternative splicing;Cytoplasm;DNA-binding;Developmental protein;Differentiation;Flowering;Metal-binding;Nucleus;Reference proteome;Transcription;Transcription regulation;Zinc;Zinc-finger	SUBCELLULAR LOCATION: Nucleus {ECO:0000269|PubMed:16095614}. Cytoplasm {ECO:0000269|PubMed:16095614}. Note=Mostly located in nucleus.	anther development [GO:0048653]; cell differentiation [GO:0030154]; megasporogenesis [GO:0009554]; microsporogenesis [GO:0009556]	DNA binding [GO:0003677]; metal ion binding [GO:0046872]	cytoplasm [GO:0005737]; nucleus [GO:0005634]	-	-	-	23.8963	-	2.46597	2.62922	1.5825	-	-
-	-	-	-	-	-	-	AT1G02067.1	-	-	-	-	AT1G02067	protein_coding	hypothetical protein;(source:Araport11)	NA	NA	NA	NA	NA	NA	NA	NA	NA	NA	NA	NA	NA	NA	NA	A0A1P8AU44	unreviewed	-	-	Uncharacterized protein	Reference proteome	-	-	-	-	-	-	-	-	-	-	-	1	-	-
BS3543_c0_g1_i1	-	1.05296e-11	62.3882	-	-	-	AT1G02070.1	-	-	-	Orthogroup6086	AT1G02070	protein_coding	zinc ion-binding protein;(source:Araport11)	NA	0.689632	NA	NA	NA	NA	NA	NA	0.669599	NA	NA	NA	NA	NA	NA	Q0IGM8	unreviewed	-	-	At1g02070 (Zinc ion-binding protein)	Proteomics identification;Reference proteome	-	-	-	-	-	-	-	1.22232	-	-	-	1.3925	-	-
BS2386_c0_g2_i3	Complete	0	2602.78	1434	GOSA_00000215-RA	AH009076-RA	AT1G02080.2	Orthogroup2253	-	Orthogroup2253	Orthogroup2253	AT1G02080	protein_coding	Acts as scaffold protein in the CCR4-NOT complex, by interacting with various NOT proteins and CAF1. Essential protein for proper pollen development and germination capacity.	NA	-0.486608	1	0.36257	2.24585	1.58496	0.415037	0.807355	0.331873	0.671548	0.363032	0.875839	0.522538	0.519756	0.575583	F4HVV6	unreviewed	-	-	Transcription regulator	Cytoplasm;Nucleus;Proteomics identification;Reference proteome;Repressor;Transcription;Transcription regulation	SUBCELLULAR LOCATION: Nucleus {ECO:0000256|ARBA:ARBA00004123}.	negative regulation of translation [GO:0017148]; nuclear-transcribed mRNA catabolic process, deadenylation-dependent decay [GO:0000288]	molecular adaptor activity [GO:0060090]	CCR4-NOT core complex [GO:0030015]; cytosol [GO:0005829]; extracellular region [GO:0005576]; nucleus [GO:0005634]; P-body [GO:0000932]	-	-	-	14.0926	8	4.5359	8.15203	22.5125	-	-
BS523_c0_g1_i2	Complete	1.87238e-138	398.282	-	GOSA_00000160-RA	AH009370-RA	AT1G02090.2	Orthogroup3686	Orthogroup3686	Orthogroup3686	Orthogroup3686	AT1G02090	protein_coding	encodes a phosphoprotein that is a subunit of the COP9 signalosome. Mutants exhibit constitutive photomorphogenic phenotype.	NA	-0.0545011	0.688056	0.447459	0.50888	0.584963	0.63743	0.830075	0.397346	0.541493	0.412432	0.573394	0.564049	0.553918	0.572273	Q94JU3	reviewed	CSN7	FUS5	COP9 signalosome complex subunit 7 (CSN complex subunit 7) (Protein FUSCA 5)	3D-structure;Alternative splicing;Cytoplasm;Developmental protein;Nucleus;Phosphoprotein;Phytochrome signaling pathway;Reference proteome;Signalosome	SUBCELLULAR LOCATION: Cytoplasm {ECO:0000269|PubMed:11029466}. Nucleus {ECO:0000269|PubMed:11029466}.	COP9 signalosome assembly [GO:0010387]; multicellular organism development [GO:0007275]; protein deneddylation [GO:0000338]; red, far-red light phototransduction [GO:0009585]	-	COP9 signalosome [GO:0008180]; cytosol [GO:0005829]	-	-	-	17.9342	-	23.1218	26.4622	9.5875	-	-
BS12_c1_g1_i8	Complete	3.85962e-82	249.98	-	GOSA_00000161-RA	AH023129-RA	AT1G02100.1	Orthogroup4621	Orthogroup4621	Orthogroup4621	Orthogroup4621	AT1G02100	protein_coding	Leucine carboxyl methyltransferase;(source:Araport11)	NA	-0.626676	-0.241008	0	1.50888	1.32193	1	1.08246	0.497149	0.320717	0.303206	0.892152	0.887327	0.559884	0.568196	Q8VY08	reviewed	LCMT1	SBI1	Leucine carboxyl methyltransferase 1 homolog (EC 2.1.1.233) (Protein SUPPRESSOR OF BRI1) ([Phosphatase 2A protein]-leucine-carboxy methyltransferase 1)	Cytoplasm;Membrane;Methyltransferase;Reference proteome;S-adenosyl-L-methionine;Stress response;Transferase	SUBCELLULAR LOCATION: Cytoplasm {ECO:0000269|PubMed:21558554}. Membrane {ECO:0000269|PubMed:21558554}; Peripheral membrane protein.	methylation [GO:0032259]; negative regulation of brassinosteroid mediated signaling pathway [GO:1900458]	S-adenosylmethionine-dependent methyltransferase activity [GO:0008757]	cytoplasm [GO:0005737]; membrane [GO:0016020]	2.1.1.233	RHEA:48544	CATALYTIC ACTIVITY: Reaction=[phosphatase 2A protein]-C-terminal L-leucine + S-adenosyl-L-methionine = [phosphatase 2A protein]-C-terminal L-leucine methyl ester + S-adenosyl-L-homocysteine; Xref=Rhea:RHEA:48544, Rhea:RHEA-COMP:12134, Rhea:RHEA-COMP:12135, ChEBI:CHEBI:57856, ChEBI:CHEBI:59789, ChEBI:CHEBI:90516, ChEBI:CHEBI:90517; EC=2.1.1.233; Evidence={ECO:0000269|PubMed:21558554};	4.76365	-	11.9801	8.77512	19.5425	-	-
-	-	-	-	-	-	-	AT1G02110.1	-	-	-	Orthogroup6133	AT1G02110	protein_coding	bZIP domain class transcription factor (DUF630 and DUF632);(source:Araport11)	NA	NA	NA	NA	-2.66105	-1.9386	0.29956	0.547488	NA	NA	NA	0.980733	0.913728	0.493626	0.528188	A0A178WFK6	unreviewed	-	-	(thale cress) hypothetical protein	-	-	-	-	-	-	-	-	-	-	-	-	10.725	-	-
BS25932_c0_g2_i2	Complete	8.89202e-173	514.612	-	GOSA_00000164-RA	AH009040-RA	AT1G02120.1	Orthogroup9687	-	Orthogroup9687	Orthogroup9687	AT1G02120	protein_coding	Encodes VAD1 (Vascular Associated Death1), a regulator of cell death and defense responses in vascular tissues. VAD1 is a putative membrane associated protein and contains a GRAM domain. vad1 is a lesion mimic mutant that exhibits light conditional appearance of propagative HR (hypersensitive response)-like lesions along the vascular system. The mRNA is cell-to-cell mobile.	NA	-0.028407	0	-0.584963	1.76894	1.32193	0.63743	0.736966	0.982259	0.256736	0.434903	0.916052	0.545119	0.867452	0.869149	F4HVW5	reviewed	VAD1	-	Protein VASCULAR ASSOCIATED DEATH 1, chloroplastic	Apoptosis;Chloroplast;Coiled coil;Ethylene signaling pathway;Glycoprotein;Hypersensitive response;Membrane;Plant defense;Plastid;Reference proteome;Transit peptide;Transmembrane;Transmembrane helix	SUBCELLULAR LOCATION: Membrane {ECO:0000255}; Single-pass membrane protein {ECO:0000255}. Plastid, chloroplast {ECO:0000255}.	defense response to bacterium [GO:0042742]; ethylene-activated signaling pathway [GO:0009873]; negative regulation of programmed cell death [GO:0043069]; plant-type hypersensitive response [GO:0009626]; response to ethylene [GO:0009723]; response to salicylic acid [GO:0009751]	-	chloroplast [GO:0009507]; endoplasmic reticulum [GO:0005783]; extracellular region [GO:0005576]; integral component of membrane [GO:0016021]	-	-	-	6.04052	-	3.0008	5.12158	57.875	-	-
BS5941_c0_g1_i13	Complete	3.9402e-129	369.007	-	GOSA_00011165-RA	AH000353-RA	AT1G02130.1	Orthogroup1220	Orthogroup15306	Orthogroup1220	Orthogroup1220	AT1G02130	protein_coding	Belongs to the Rab1 GTPase subfamily. This small GTP-binding protein is required in ER to Golgi transportation.	8	0.500901	0.560715	0.163499	0.824382	0.895663	-0.355095	-0.257798	0.235224	0.49907	0.324947	0.598168	0.603374	0.512585	0.493241	P28188	reviewed	RABD2A	ARA-5 RAB1B	Ras-related protein RABD2a (AtRABD2a) (Ras-related protein Ara-5) (Ras-related protein Rab1B) (AtRab1B)	ER-Golgi transport;GTP-binding;Golgi apparatus;Lipoprotein;Membrane;Nucleotide-binding;Prenylation;Protein transport;Reference proteome;Transport	SUBCELLULAR LOCATION: Golgi apparatus, trans-Golgi network membrane {ECO:0000269|PubMed:19789181}. Golgi apparatus membrane {ECO:0000305|PubMed:19789181}; Lipid-anchor {ECO:0000305|PubMed:19789181}.	endoplasmic reticulum to Golgi vesicle-mediated transport [GO:0006888]; protein transport [GO:0015031]; response to cadmium ion [GO:0046686]	GTPase activity [GO:0003924]; GTP binding [GO:0005525]	extracellular region [GO:0005576]; Golgi membrane [GO:0000139]; plasma membrane [GO:0005886]; trans-Golgi network membrane [GO:0032588]; vacuole [GO:0005773]	-	-	-	32.7103	-	148.618	53.0094	52.0625	-	-
-	-	-	-	-	-	-	AT1G02136.1	-	-	-	-	AT1G02136	pseudogene	pseudogene of phagocytosis and cell motility protein	NA	NA	NA	NA	NA	NA	NA	NA	NA	NA	NA	NA	NA	NA	NA	-	-	-	-	-	-	-	-	-	-	-	-	-	-	-	-	-	1	-	-
BS25461_c2_g2_i1	Complete	8.40696e-94	276.559	-	GOSA_00023484-RA	AH001645-RA	AT1G02140.1	Orthogroup8413	Orthogroup8413	Orthogroup8413	Orthogroup8413	AT1G02140	protein_coding	Encodes a homologue of the exon junction complex (EJC) component MAGO that participates in intron-mediated enhancement of gene expression.	9	0.0488835	0.446064	-0.267933	0.251722	0.0356239	0.476028	0.494765	0.938652	0.464471	0.36043	0.510569	0.473663	0.53375	0.534241	O23676	reviewed	MAGO	-	Protein mago nashi homolog (AtMAGO)	Acetylation;Cytoplasm;Nonsense-mediated mRNA decay;Nucleus;RNA-binding;Reference proteome;Translation regulation;Transport;mRNA processing;mRNA splicing;mRNA transport	SUBCELLULAR LOCATION: Nucleus, nucleolus {ECO:0000269|PubMed:19435936}. Nucleus speckle {ECO:0000269|PubMed:19435936}. Nucleus {ECO:0000269|PubMed:26867216}. Cytoplasm, P-body {ECO:0000269|PubMed:26867216}. Cytoplasm {ECO:0000250|UniProtKB:P61326}. Note=Nucleocytoplasmic shuttling protein. Travels to the cytoplasm as part of the exon junction complex (EJC) bound to mRNA. {ECO:0000250|UniProtKB:P6…	embryo development ending in seed dormancy [GO:0009793]; mRNA processing [GO:0006397]; mRNA transport [GO:0051028]; nuclear-transcribed mRNA catabolic process, nonsense-mediated decay [GO:0000184]; pollen tube guidance [GO:0010183]; positive regulation of gene expression [GO:0010628]; regulation of translation [GO:0006417]; RNA splicing [GO:0008380]	RNA binding [GO:0003723]	exon-exon junction complex [GO:0035145]; nuclear speck [GO:0016607]; nucleolus [GO:0005730]; nucleoplasm [GO:0005654]; P-body [GO:0000932]	-	-	-	100.581	-	81.7647	108.143	115.25	-	-
BS151_c0_g1_i47	Complete	2.25286e-159	461.07	-	GOSA_00000148-RA	AH009383-RA	AT1G02145.3	Orthogroup2266	Orthogroup2266	Orthogroup2266	Orthogroup2266	AT1G02145	protein_coding	homolog of asparagine-linked glycosylation 12;(source:Araport11)	NA	-0.39295	-1.58496	-0.736966	0.923917	0.347923	0.678072	0.485427	0.767104	0.808545	0.447804	0.58572	0.511396	0.503668	0.525596	A8MR93	reviewed	ALG12	EBS4	Dol-P-Man:Man(7)GlcNAc(2)-PP-Dol alpha-1,6-mannosyltransferase (EC 2.4.1.260) (Alpha-1,6-mannosyltransferase ALG12) (Asparagine-linked glycosylation protein 12) (EMS-mutagenized BRI1 suppressor 4)	Alternative splicing;Endoplasmic reticulum;Glycoprotein;Glycosyltransferase;Membrane;Reference proteome;Transferase;Transmembrane;Transmembrane helix	SUBCELLULAR LOCATION: Endoplasmic reticulum membrane {ECO:0000305}; Multi-pass membrane protein {ECO:0000305}.	protein N-linked glycosylation [GO:0006487]; ubiquitin-dependent ERAD pathway [GO:0030433]	alpha-1,6-mannosyltransferase activity [GO:0000009]; dolichyl-P-Man:Man(7)GlcNAc(2)-PP-dolichol alpha-1,6-mannosyltransferase [GO:0052917]; mannosyltransferase activity [GO:0000030]	endoplasmic reticulum membrane [GO:0005789]; integral component of membrane [GO:0016021]	2.4.1.260	RHEA:29535	CATALYTIC ACTIVITY: Reaction=alpha-D-Man-(1->2)-alpha-D-Man-(1->2)-alpha-D-Man-(1->3)-[alpha-D-Man-(1->2)-alpha-D-Man-(1->3)-alpha-D-Man-(1->6)]-beta-D-Man-(1->4)-beta-D-GlcNAc-(1->4)-alpha-D-GlcNAc-diphosphodolichol + dolichyl beta-D-mannosyl phosphate = alpha-D-Man-(1->2)-alpha-D-Man-(1->2)-alpha-D-Man-(1->3)-[alpha-D-Man-(1->2)-alpha-D-Man-(1->3)-[alpha-D-Man-(1->6)]-alpha-D-Man-(1->6)]-beta-D…	4.30692	-	5.93221	4.09727	11.6925	-	-
BS2575_c0_g1_i2	Complete	0	612.838	-	GOSA_00000147-RA	AH009384-RA	AT1G02150.1	Orthogroup6137	Orthogroup6137	Orthogroup6137	Orthogroup6137	AT1G02150	protein_coding	Tetratricopeptide repeat (TPR)-like superfamily protein;(source:Araport11)	NA	0.23045	0.598637	1.76553	-2.01798	-2.52356	-0.27208	-0.192645	0.727501	0.538249	0.860113	0.972873	0.976974	0.498078	0.48061	Q8LPS6	reviewed	-	-	Pentatricopeptide repeat-containing protein At1g02150	Reference proteome;Repeat	-	-	mRNA binding [GO:0003729]	chloroplast [GO:0009507]; mitochondrion [GO:0005739]	-	-	-	17.2909	-	44.1968	21.8362	49.89	-	-
BS6365_c1_g1_i8	-	1.97758e-27	100.138	-	GOSA_00000139-RA	AH013617-RA	AT1G02160.1	-	Orthogroup16164	-	Orthogroup16164	AT1G02160	protein_coding	Cox19 family protein (CHCH motif);(source:Araport11)	NA	0.0854537	0.16665	-0.206451	0.923917	-0.142019	1.80735	1.58496	0.65664	0.314381	0.328366	0.498313	0.483453	0.467082	0.46465	A8MQS6	unreviewed	-	-	Cox19 family protein (CHCH motif)	Disulfide bond;Proteomics identification;Reference proteome	-	-	-	-	-	-	-	10.6884	-	52.0602	13.8967	28.93	-	-
BS11989_c0_g1_i2	Complete	2.314e-158	458.759	-	GOSA_00001393-RA	AH009347-RA	AT1G02170.1	Orthogroup1288	Orthogroup1288	Orthogroup1288	Orthogroup1288	AT1G02170	protein_coding	Encodes a type I metacaspase. Two Arabidopsis metacaspases, AT1G02170 (MC1) and AT4G25110 (MC2) antagonistically control programmed cell death in Arabidopsis. MC1 is a positive regulator of cell death and requires conserved caspase-like putative catalytic residues for its function. MC2 negatively regulates cell death. This function is independent of the putative catalytic residues. A third type I…	NA	1.0393	-1.18057	0.263034	1.49096	1.60334	0.111031	0.0565835	0.569136	0.814248	0.334854	0.895357	0.914128	0.472006	0.463406	Q7XJE6	reviewed	AMC1	LOL3 MCP1B	Metacaspase-1 (AtMC1) (EC 3.4.22.-) (Metacaspase 1b) (AtMCP1b) (Protein LSD ONE LIKE 3)	Autocatalytic cleavage;Hydrolase;Plant defense;Protease;Reference proteome;Thiol protease	-	defense response [GO:0006952]; positive regulation of programmed cell death [GO:0043068]	cysteine-type endopeptidase activity [GO:0004197]	-	3.4.22.-	-	-	9.87474	-	24.7754	5.70217	52.695	-	-
BS40007_c0_g1_i1	Complete	1.44715e-66	211.46	-	GOSA_00009069-RA	AH017094-RA	AT1G02180.1	Orthogroup9759	Orthogroup13520	Orthogroup13520	Orthogroup9759	AT1G02180	protein_coding	ferredoxin-like protein;(source:Araport11)	NA	-0.521651	-3.22239	1.67807	-1.39801	-1	0.137504	0.137504	0.230903	0.993225	0.858206	0.843354	0.831817	0.472606	0.4679	A0A178WKE6	unreviewed	-	-	Uncharacterized protein	Signal	-	-	-	-	-	-	-	6.39111	-	30.9186	21.0337	3.995	-	-
-	-	-	-	-	-	-	AT1G02190.1	-	-	-	Orthogroup15725	AT1G02190	protein_coding	Fatty acid hydroxylase superfamily;(source:Araport11)	NA	NA	NA	NA	NA	NA	NA	NA	NA	NA	NA	NA	NA	NA	NA	F4HVX7	reviewed	-	-	Protein CER1-like 1	Alternative splicing;Membrane;Reference proteome;Transmembrane;Transmembrane helix	SUBCELLULAR LOCATION: Membrane {ECO:0000305}; Multi-pass membrane protein {ECO:0000305}.	sterol biosynthetic process [GO:0016126]	C-4 methylsterol oxidase activity [GO:0000254]; iron ion binding [GO:0005506]; oxidoreductase activity [GO:0016491]	endoplasmic reticulum membrane [GO:0005789]; integral component of membrane [GO:0016021]; membrane [GO:0016020]	-	-	-	-	-	-	-	1.045	-	-
BS14365_c1_g1_i1	Complete	0	789.645	-	GOSA_00000083-RA	AH009327-RA	AT1G02205.4	Orthogroup3681	Orthogroup3681	Orthogroup3681	Orthogroup3681	AT1G02205	protein_coding	Expression of the CER1 gene associated with production of stem epicuticular wax and pollen fertility. Biochemical studies showed that cer1 mutants are blocked in the conversion of stem wax C30 aldehydes to C29 alkanes, and they also lack the secondary alcohols and ketones. These suggested the CER1 protein is an aldehyde decarbonylase, but the exact molecular function of this protein remains to be…	7	-3.43823	6.58496	4.9542	NA	-1.32193	1.58496	1.9542	0.00625814	0.99962	0.996937	NA	0.964846	0.90657	0.909397	F4HVY0	reviewed	CER1	-	Very-long-chain aldehyde decarbonylase CER1 (EC 4.1.99.5) (Protein ECERIFERUM 1)	Alternative splicing;Endoplasmic reticulum;Lyase;Membrane;NADP;Reference proteome;Transmembrane;Transmembrane helix	SUBCELLULAR LOCATION: Endoplasmic reticulum membrane {ECO:0000269|PubMed:19892830, ECO:0000269|PubMed:22773744}; Multi-pass membrane protein {ECO:0000269|PubMed:19892830, ECO:0000269|PubMed:22773744}.	alkane biosynthetic process [GO:0043447]; defense response to bacterium [GO:0042742]; defense response to fungus [GO:0050832]; response to water deprivation [GO:0009414]; sterol biosynthetic process [GO:0016126]; wax biosynthetic process [GO:0010025]	aldehyde oxygenase (deformylating) activity [GO:1990465]; C-4 methylsterol oxidase activity [GO:0000254]; iron ion binding [GO:0005506]; octadecanal decarbonylase activity [GO:0009924]; oxidoreductase activity [GO:0016491]	endoplasmic reticulum membrane [GO:0005789]; integral component of membrane [GO:0016021]; membrane [GO:0016020]	4.1.99.5	RHEA:21440	CATALYTIC ACTIVITY: Reaction=a long-chain fatty aldehyde + H(+) + 2 NADPH + O2 = a long-chain alkane + formate + H2O + 2 NADP(+); Xref=Rhea:RHEA:21440, ChEBI:CHEBI:15377, ChEBI:CHEBI:15378, ChEBI:CHEBI:15379, ChEBI:CHEBI:15740, ChEBI:CHEBI:17176, ChEBI:CHEBI:57783, ChEBI:CHEBI:58349, ChEBI:CHEBI:83563; EC=4.1.99.5; Evidence={ECO:0000269|PubMed:21386033, ECO:0000269|PubMed:22773744};	18.9055	-	48.5883	16.2709	2.6375	-	-
-	-	-	-	-	-	-	AT1G02210.1	-	-	-	-	AT1G02210	protein_coding	NAC (No Apical Meristem) domain transcriptional regulator superfamily protein;(source:Araport11)	NA	NA	NA	NA	NA	NA	NA	NA	NA	NA	NA	NA	NA	NA	NA	Q3E7L2	unreviewed	-	-	At1g02210 (NAC (No Apical Meristem) domain transcriptional regulator superfamily protein)	Reference proteome	-	regulation of transcription, DNA-templated [GO:0006355]	DNA binding [GO:0003677]	-	-	-	-	-	-	-	-	1	-	-
-	-	-	-	-	-	-	AT1G02220.1	-	-	-	Orthogroup7960	AT1G02220	protein_coding	NAC domain transcription factor which functions as a negative regulator of the TDIF-PXY module and fine-tunes TDIF signaling in vascular development. Controls the balance of xylem formation and cambial cell divisions.	NA	NA	NA	NA	4.47851	5.94251	0	-0.485427	NA	NA	NA	0.999307	0.999936	0.466438	0.509916	Q5PP28	reviewed	NAC003	-	NAC domain-containing protein 3 (ANAC003)	DNA-binding;Nucleus;Reference proteome;Transcription;Transcription regulation	SUBCELLULAR LOCATION: Nucleus {ECO:0000305}.	-	DNA-binding transcription factor activity [GO:0003700]; transcription regulatory region sequence-specific DNA binding [GO:0000976]	nucleus [GO:0005634]; plasma membrane [GO:0005886]	-	-	-	-	-	-	-	42.8	-	-
-	-	-	-	-	-	-	AT1G02230.1	-	-	-	Orthogroup7960	AT1G02230	protein_coding	NAC domain containing protein 4;(source:Araport11)	NA	NA	NA	NA	4.01138	1.58496	0	-0.415037	NA	NA	NA	0.995532	0.829123	0.466438	0.495423	O81913	reviewed	NAC004	-	NAC domain-containing protein 4 (ANAC004)	DNA-binding;Nucleus;Reference proteome;Transcription;Transcription regulation	SUBCELLULAR LOCATION: Nucleus {ECO:0000305}.	-	DNA binding [GO:0003677]; DNA-binding transcription factor activity [GO:0003700]	nucleus [GO:0005634]	-	-	-	-	-	-	-	5.5675	-	-
-	-	-	-	-	-	-	AT1G02250.1	-	-	-	Orthogroup7960	AT1G02250	protein_coding	Encodes a member of the NAC family of transcription factors. ANAC005 contains sequences specifying both nuclear and plasma membrane targeting. Overexpression results in increased xylem differentiation suggesting ANAC005 promotes xylem formation.	NA	NA	NA	NA	0.923917	NA	NA	NA	NA	NA	NA	0.480817	NA	NA	NA	O81914	reviewed	NAC005	-	NAC domain-containing protein 5 (ANAC005)	DNA-binding;Nucleus;Reference proteome;Transcription;Transcription regulation	SUBCELLULAR LOCATION: Nucleus {ECO:0000305}.	xylem development [GO:0010089]	DNA binding [GO:0003677]; DNA-binding transcription factor activity [GO:0003700]	nucleus [GO:0005634]; plasma membrane [GO:0005886]	-	-	-	-	-	-	-	1.2175	-	-
BS1471_c1_g1_i11	Complete	5.73124e-53	187.963	-	GOSA_00006492-RA	AH012135-RA	AT1G02260.1	-	Orthogroup2373	Orthogroup2373	Orthogroup2373	AT1G02260	protein_coding	Divalent ion symporter;(source:Araport11)	NA	-0.484522	0	-1.32193	1.92392	1.09954	0.263034	0.263034	0.295678	0.256736	0.731529	0.902551	0.843689	0.483749	0.479279	A0A384KQY8	unreviewed	-	-	CitMHS domain-containing protein	Membrane;Transmembrane;Transmembrane helix;Transport	SUBCELLULAR LOCATION: Membrane {ECO:0000256|ARBA:ARBA00004141}; Multi-pass membrane protein {ECO:0000256|ARBA:ARBA00004141}.	transmembrane transport [GO:0055085]	-	integral component of membrane [GO:0016021]	-	-	-	14.6554	-	5.00134	3.29482	6.645	-	-
-	-	-	-	-	-	-	AT1G02270.1	-	-	-	Orthogroup3866	AT1G02270	protein_coding	Calcium-binding endonuclease/exonuclease/phosphatase family;(source:Araport11)	NA	NA	NA	NA	1.94945	1.39232	0.36257	0.36257	NA	NA	NA	0.917665	0.889439	0.510824	0.507121	O81916	reviewed	-	-	Uncharacterized calcium-binding protein At1g02270	Calcium;Membrane;Metal-binding;Reference proteome;Transmembrane;Transmembrane helix	SUBCELLULAR LOCATION: Membrane {ECO:0000305}; Single-pass membrane protein {ECO:0000305}.	response to cold [GO:0009409]	3'-5'-exoribonuclease activity [GO:0000175]; calcium ion binding [GO:0005509]	integral component of membrane [GO:0016021]; nucleus [GO:0005634]	-	-	-	-	-	-	-	31.85	-	-
-	-	-	-	-	-	-	AT1G02280.1	-	-	-	-	AT1G02280	protein_coding	Encodes a GTP-binding GTP-ase. Component of the chloroplast protein import machinery. Required for import of POR B into plastids. Toc33 phosphorylation may not play an important role in vivo.	NA	NA	NA	NA	0.923917	2	0.584963	0.477322	NA	NA	NA	0.89493	0.998726	0.486311	0.529103	O23680	reviewed	TOC33	PPI1	Translocase of chloroplast 33, chloroplastic (AtToc33) (EC 3.6.5.-) (33 kDa chloroplast outer envelope protein) (Plastid protein import 1)	3D-structure;Chloroplast;GTP-binding;Hydrolase;Magnesium;Membrane;Metal-binding;Nucleotide-binding;Phosphoprotein;Plastid;Plastid outer membrane;Protein transport;Receptor;Reference proteome;Transmembrane;Transmembrane helix;Transport	SUBCELLULAR LOCATION: Plastid, chloroplast outer membrane {ECO:0000269|PubMed:10998188, ECO:0000269|PubMed:12766230, ECO:0000269|PubMed:12951325}; Single-pass membrane protein {ECO:0000269|PubMed:10998188, ECO:0000269|PubMed:12766230, ECO:0000269|PubMed:12951325}. Note=May contain beta barrel transmembrane regions.	protein targeting to chloroplast [GO:0045036]	GTPase activity [GO:0003924]; GTP binding [GO:0005525]; identical protein binding [GO:0042802]; metal ion binding [GO:0046872]; P-P-bond-hydrolysis-driven protein transmembrane transporter activity [GO:0015450]; protein homodimerization activity [GO:0042803]	chloroplast [GO:0009507]; chloroplast envelope [GO:0009941]; chloroplast outer membrane [GO:0009707]; extracellular region [GO:0005576]; integral component of membrane [GO:0016021]	3.6.5.-	-	-	-	-	-	-	48.59	-	-
-	-	-	-	-	-	-	AT1G02290.1	-	-	-	-	AT1G02290	protein_coding	hypothetical protein;(source:Araport11)	NA	NA	NA	NA	0.245845	-0.169925	0.736966	0.830075	NA	NA	NA	0.480817	0.482296	0.568119	0.572273	Q6GKW8	unreviewed	-	-	At1g02290 (Uncharacterized protein At1g02290)	Reference proteome	-	-	-	Ino80 complex [GO:0031011]	-	-	-	-	-	-	-	6.3375	-	-
-	-	-	-	-	-	-	AT1G02300.1	-	-	-	Orthogroup2431	AT1G02300	protein_coding	Encodes a capase involved in stress induced cell death.	NA	NA	NA	NA	-0.578583	0.736966	2.02895	2.01937	NA	NA	NA	0.568342	0.589252	0.969601	0.969034	F4HVZ1	reviewed	CATHB1	-	Cathepsin B-like protease 1 (EC 3.4.22.-) (Cathepsin B1) (AtCathB1)	Disulfide bond;Glycoprotein;Hydrolase;Plant defense;Protease;Reference proteome;Signal;Thiol protease	-	defense response [GO:0006952]; proteolysis involved in cellular protein catabolic process [GO:0051603]; regulation of catalytic activity [GO:0050790]	cysteine-type endopeptidase activity [GO:0004197]	extracellular space [GO:0005615]; lysosome [GO:0005764]	3.4.22.-	-	-	-	-	-	-	19.2125	-	-
BS11320_c0_g3_i2	Complete	1.28748e-166	476.863	-	GOSA_00011784-RA	AH022372-RA	AT1G02305.1	Orthogroup2431	Orthogroup2431	Orthogroup2431	Orthogroup2431	AT1G02305	protein_coding	Encodes a capase involved in stress induced cell death.	8	1.5468	1.21994	5.9542	2.40007	2.23502	0.530515	0.589812	0.0537942	0.832037	0.998776	0.977797	0.972797	0.540404	0.5639	Q93VC9	reviewed	CATHB2	-	Cathepsin B-like protease 2 (EC 3.4.22.-) (Cathepsin B2) (AtCathB2)	Disulfide bond;Glycoprotein;Hydrolase;Plant defense;Protease;Reference proteome;Signal;Thiol protease;Vacuole	SUBCELLULAR LOCATION: Vacuole {ECO:0000269|PubMed:15539469}.	defense response [GO:0006952]; proteolysis involved in cellular protein catabolic process [GO:0051603]; regulation of catalytic activity [GO:0050790]	cysteine-type endopeptidase activity [GO:0004197]	extracellular region [GO:0005576]; extracellular space [GO:0005615]; lysosome [GO:0005764]; vacuole [GO:0005773]	3.4.22.-	-	-	190.927	-	419.766	31.5174	155.59	-	-
-	-	-	-	-	-	-	AT1G02310.1	-	-	-	-	AT1G02310	protein_coding	Glycosyl hydrolase superfamily protein;(source:Araport11)	NA	NA	NA	NA	4.38335	8.71768	NA	NA	NA	NA	NA	0.997408	0.999997	NA	NA	Q9FZ29	reviewed	MAN1	-	Mannan endo-1,4-beta-mannosidase 1 (EC 3.2.1.78) (Beta-mannanase 1) (Endo-beta-1,4-mannanase 1) (AtMAN1)	Glycoprotein;Glycosidase;Hydrolase;Reference proteome;Secreted;Signal	SUBCELLULAR LOCATION: Secreted {ECO:0000305}.	organic substance metabolic process [GO:0071704]	mannan endo-1,4-beta-mannosidase activity [GO:0016985]	extracellular region [GO:0005576]	3.2.1.78	-	CATALYTIC ACTIVITY: Reaction=Random hydrolysis of (1->4)-beta-D-mannosidic linkages in mannans, galactomannans and glucomannans.; EC=3.2.1.78;	-	-	-	-	109.903	-	-
-	-	-	-	-	-	-	AT1G02320.1	-	-	-	-	AT1G02320	protein_coding	hypothetical protein;(source:Araport11)	NA	NA	NA	NA	NA	NA	NA	NA	NA	NA	NA	NA	NA	NA	NA	Q3EDK7	unreviewed	-	-	Uncharacterized protein	Reference proteome	-	-	-	-	-	-	-	-	-	-	-	1	-	-
BS1878_c0_g1_i4	Complete	2.35532e-94	286.574	-	GOSA_00009601-RA	AH001407-RA	AT1G02330.1	Orthogroup4960	Orthogroup4960	Orthogroup4960	Orthogroup4960	AT1G02330	protein_coding	Encodes a nuclear coiled-coil domain-containing protein that interacts with and negatively regulates COP1's E3 ubiquitin ligase activity, and represses COP1 mediated HY5 degradation in cell-free extracts.	NA	0.00707194	0.0801703	0.152003	0.356877	-0.49304	-0.0544478	0	0.941431	0.271833	0.315936	0.525344	0.546442	0.467822	0.4615	F4HVZ5	reviewed	CSU2	-	Protein COP1 SUPPRESSOR 2	Coiled coil;Nucleus;Reference proteome	SUBCELLULAR LOCATION: Nucleus {ECO:0000269|PubMed:26714275}. Nucleus speckle {ECO:0000269|PubMed:26714275}. Note=Is recruited to nuclear speckles by COP1. {ECO:0000269|PubMed:26714275}.	negative regulation of ubiquitin protein ligase activity [GO:1904667]; primary root development [GO:0080022]; regulation of mRNA splicing, via spliceosome [GO:0048024]; regulation of photomorphogenesis [GO:0010099]; response to high fluence blue light stimulus by blue high-fluence system [GO:0055121]	-	nuclear speck [GO:0016607]; spliceosomal complex [GO:0005681]	-	-	-	10.7711	-	36.0096	9.17634	27.565	-	-
-	-	-	-	-	-	AH012119-RA	AT1G02335.1	-	-	Orthogroup6505	-	AT1G02335	protein_coding	Encodes a plasodesmata-located protein involved in regulating primary root growth by controlling phloem-mediated allocation of resources between the primary and lateral root meristems.	NA	NA	NA	NA	-1.88344	-2.58496	-0.667425	-0.754888	NA	NA	NA	0.886225	0.980382	0.563617	0.573346	Q9FZ27	reviewed	-	-	Germin-like protein subfamily 2 member 2	Apoplast;Disulfide bond;Glycoprotein;Manganese;Metal-binding;Reference proteome;Secreted;Signal	SUBCELLULAR LOCATION: Secreted, extracellular space, apoplast {ECO:0000250}.	plasmodesmata-mediated intercellular transport [GO:0010497]; regulation of root development [GO:2000280]	manganese ion binding [GO:0030145]	apoplast [GO:0048046]; cell wall [GO:0005618]; plasmodesma [GO:0009506]	-	-	-	-	-	-	1.02432	5.425	-	-
-	-	-	-	-	-	-	AT1G02340.1	-	-	-	-	AT1G02340	protein_coding	Encodes a light-inducible, nuclear bHLH protein involved in phytochrome signaling. Mutants exhibit a long-hypocotyl phenotype only under far-red light but not under red light and are defective in other phytochrome A-related responses. Mutants also show blue light response defects. HFR1 interacts with COP1, co-localizes to the nuclear specks and is ubiquinated by COP1.	NA	NA	NA	NA	0.923917	-1.58496	-0.485427	0	NA	NA	NA	0.527301	0.903933	0.524332	0.4615	Q9FE22	reviewed	HFR1	BHLH26 EN68 FBI1 REP1 RSF1	Transcription factor HFR1 (Basic helix-loop-helix protein 26) (AtbHLH26) (bHLH 26) (Protein LONG HYPOCOTYL IN FAR-RED 1) (Protein REDUCED PHYTOCHROME SIGNALING) (Reduced sensitivity to far-red light) (Transcription factor EN 68) (bHLH transcription factor bHLH026)	3D-structure;DNA-binding;Nucleus;Phytochrome signaling pathway;Reference proteome;Transcription;Transcription regulation	SUBCELLULAR LOCATION: Nucleus {ECO:0000255|PROSITE-ProRule:PRU00981, ECO:0000269|PubMed:19482971, ECO:0000269|PubMed:23224238}.	abscisic acid-activated signaling pathway [GO:0009738]; blue light signaling pathway [GO:0009785]; red, far-red light phototransduction [GO:0009585]; response to far red light [GO:0010218]; response to light intensity [GO:0009642]	DNA-binding transcription factor activity [GO:0003700]; protein dimerization activity [GO:0046983]; transcription coregulator activity [GO:0003712]; transcription regulatory region sequence-specific DNA binding [GO:0000976]	cytosol [GO:0005829]; nucleus [GO:0005634]	-	-	-	-	-	-	-	6.5325	-	-
-	-	-	-	-	-	-	AT1G02350.1	-	-	-	Orthogroup4454	AT1G02350	protein_coding	protoporphyrinogen oxidase-like protein;(source:Araport11)	NA	NA	NA	NA	-0.661045	-1.80735	-0.263034	0	NA	NA	NA	0.527301	0.883657	0.483749	0.4615	F4HVZ8	unreviewed	-	-	Protoporphyrinogen oxidase-like protein	Reference proteome	-	-	-	-	-	-	-	-	-	-	-	3.3425	-	-
-	-	-	-	-	-	-	AT1G02360.1	-	-	-	Orthogroup1512	AT1G02360	protein_coding	Chitinase family protein;(source:Araport11)	NA	NA	NA	NA	4.64274	0.584963	-1.41504	-2	NA	NA	NA	0.999902	0.542047	0.858315	0.94654	A0A1P8AWZ7	unreviewed	-	-	Chitinase family protein	Disulfide bond;Proteomics identification;Reference proteome	-	carbohydrate metabolic process [GO:0005975]; cell wall macromolecule catabolic process [GO:0016998]; chitin catabolic process [GO:0006032]	chitinase activity [GO:0004568]	-	-	-	-	-	-	-	-	43.2225	-	-
BS2152_c1_g1_i1	Complete	8.61623e-113	349.747	-	GOSA_00005667-RA	AH002704-RA	AT1G02370.1	Orthogroup463	Orthogroup463	Orthogroup463	Orthogroup463	AT1G02370	protein_coding	Tetratricopeptide repeat (TPR)-like superfamily protein;(source:Araport11)	NA	-0.164057	-1.28951	1.58496	0.50888	0	1.41504	1.58496	0.484101	0.811003	0.796472	0.480817	0.471983	0.858315	0.885753	Q9FZ24	reviewed	-	-	Pentatricopeptide repeat-containing protein At1g02370, mitochondrial	Mitochondrion;Reference proteome;Repeat;Transit peptide	SUBCELLULAR LOCATION: Mitochondrion {ECO:0000305}.	-	-	mitochondrion [GO:0005739]	-	-	-	2.43066	-	15.8424	4.05476	3.795	-	-
-	-	-	-	-	-	-	AT1G02380.1	-	-	-	Orthogroup15433	AT1G02380	protein_coding	transmembrane protein;(source:Araport11)	NA	NA	NA	NA	-1.07608	1.41504	0.321928	0.584963	NA	NA	NA	0.838189	0.882183	0.489729	0.532129	Q8GY74	unreviewed	-	-	At1g02380 (Uncharacterized protein At1g02380/T6A9_34)	Coiled coil;Membrane;Transmembrane;Transmembrane helix	-	-	-	integral component of membrane [GO:0016021]	-	-	-	-	-	-	-	7.6175	-	-
BS5639_c0_g1_i1	Complete	2.90145e-148	441.039	-	-	-	AT1G02390.1	Orthogroup1276	-	-	Orthogroup1276	AT1G02390	protein_coding	putative sn-glycerol-3-phosphate 2-O-acyltransferase	4	-2.4956	NA	NA	2.76522	7.52748	1.16993	1.45943	0.0333475	NA	NA	0.990763	0.999994	0.848395	0.86732	Q9FZ22	reviewed	GPAT2	-	Probable glycerol-3-phosphate acyltransferase 2 (AtGPAT2) (EC 2.3.1.15)	Acyltransferase;Lipid biosynthesis;Lipid metabolism;Membrane;Phospholipid biosynthesis;Phospholipid metabolism;Reference proteome;Transferase;Transmembrane;Transmembrane helix	SUBCELLULAR LOCATION: Membrane {ECO:0000305}; Multi-pass membrane protein {ECO:0000305}. Note=Not mitochondrial.	CDP-diacylglycerol biosynthetic process [GO:0016024]; cutin biosynthetic process [GO:0010143]	glycerol-3-phosphate 2-O-acyltransferase activity [GO:0090447]; glycerol-3-phosphate O-acyltransferase activity [GO:0004366]; phosphatase activity [GO:0016791]; sn-1-glycerol-3-phosphate C16:0-DCA-CoA acyl transferase activity [GO:0102420]	integral component of membrane [GO:0016021]; membrane [GO:0016020]	2.3.1.15	RHEA:15325	CATALYTIC ACTIVITY: Reaction=an acyl-CoA + sn-glycerol 3-phosphate = a 1-acyl-sn-glycero-3-phosphate + CoA; Xref=Rhea:RHEA:15325, ChEBI:CHEBI:57287, ChEBI:CHEBI:57597, ChEBI:CHEBI:57970, ChEBI:CHEBI:58342; EC=2.3.1.15;	13.3066	-	-	-	103.912	-	-
BS7310_c1_g1_i1	Complete	9.86192e-109	329.717	-	GOSA_00004536-RA	AH002729-RA	AT1G02400.1	Orthogroup5113	Orthogroup5113	Orthogroup5113	Orthogroup5113	AT1G02400	protein_coding	Encodes a gibberellin 2-oxidase that acts on C19 gibberellins but not C20 gibberellins.	NA	0.524057	-1.6222	NA	4.35018	4.01582	0.584963	0.584963	0.797867	0.890712	NA	0.999902	0.999907	0.535399	0.532129	Q9FZ21	reviewed	GA2OX6	-	Gibberellin 2-beta-dioxygenase 6 (EC 1.14.11.13) (GA 2-oxidase 6) (Gibberellin 2-beta-hydroxylase 6) (Gibberellin 2-oxidase 6)	Dioxygenase;Iron;Metal-binding;Oxidoreductase;Reference proteome	-	gibberellin biosynthetic process [GO:0009686]; gibberellin catabolic process [GO:0045487]; response to light stimulus [GO:0009416]; response to red or far red light [GO:0009639]	C-19 gibberellin 2-beta-dioxygenase activity [GO:0052634]; dioxygenase activity [GO:0051213]; metal ion binding [GO:0046872]	-	1.14.11.13	RHEA:15005	CATALYTIC ACTIVITY: Reaction=2-oxoglutarate + gibberellin A1 + O2 = CO2 + gibberellin A8 + succinate; Xref=Rhea:RHEA:15005, ChEBI:CHEBI:15379, ChEBI:CHEBI:16526, ChEBI:CHEBI:16810, ChEBI:CHEBI:30031, ChEBI:CHEBI:58524, ChEBI:CHEBI:58594; EC=1.14.11.13;	6.83037	-	104.244	1.64741	117.047	-	-
-	-	-	-	-	-	-	AT1G02405.1	-	-	-	Orthogroup5527	AT1G02405	protein_coding	proline-rich family protein;(source:Araport11)	NA	NA	NA	NA	-0.0760826	2	NA	NA	NA	NA	NA	0.480817	0.907964	NA	NA	A0A178W9K1	unreviewed	-	-	Uncharacterized protein	Membrane;Transmembrane;Transmembrane helix	-	-	-	integral component of membrane [GO:0016021]	-	-	-	-	-	-	-	2.6525	-	-
BS14189_c0_g1_i2	Complete	1.88831e-118	349.362	-	GOSA_00000737-RA	AH009430-RA	AT1G02410.1	Orthogroup9780	Orthogroup9780	Orthogroup9780	Orthogroup9780	AT1G02410	protein_coding	Encodes a member of the cytochrome c oxidase 11 protein family. It is an integral mitochondrial protein and likely plays an important role as a mitochondrial chaperone in COX complex assembly, affecting plant growth and pollen germination.	NA	0.254076	1.23447	1	0.923917	1.58496	0	0	0.81658	0.824576	0.771294	0.573841	0.516021	0.466438	0.4615	Q8GWR0	reviewed	COX11	-	Cytochrome c oxidase assembly protein COX11, mitochondrial	Copper;Membrane;Mitochondrion;Mitochondrion inner membrane;Reference proteome;Transit peptide;Transmembrane;Transmembrane helix	SUBCELLULAR LOCATION: Mitochondrion inner membrane {ECO:0000250}; Single-pass membrane protein {ECO:0000250}; Intermembrane side {ECO:0000250}.	pollen germination [GO:0009846]; positive regulation of cytochrome-c oxidase activity [GO:1904960]; post-embryonic root morphogenesis [GO:0010101]	copper ion binding [GO:0005507]; protein self-association [GO:0043621]	integral component of mitochondrial membrane [GO:0032592]; intrinsic component of mitochondrial inner membrane [GO:0031304]; mitochondrion [GO:0005739]	-	-	-	7.12436	-	28.2619	13.5898	20.9975	-	-
BS11397_c0_g1_i1	5'prime_partial	0	596.275	-	GOSA_00009215-RA	AH015996-RA	AT1G02420.1	Orthogroup10900	Orthogroup10900	Orthogroup10900	Orthogroup10900	AT1G02420	protein_coding	Pentatricopeptide repeat (PPR) superfamily protein;(source:Araport11)	NA	-0.0524565	-0.530515	0.584963	-0.661045	0	0.584963	0.584963	0.979765	0.43275	0.400937	0.527301	0.471983	0.517088	0.513212	Q9FZ19	reviewed	-	-	Putative pentatricopeptide repeat-containing protein At1g02420	Reference proteome;Repeat	-	-	-	-	-	-	-	2.15089	-	10.9567	2.85108	2.605	-	-
-	-	-	-	-	-	-	AT1G02430.1	-	-	-	Orthogroup16134	AT1G02430	protein_coding	A member of ARF GTPase family. A thaliana has 21 members of this family, known to be essential for vesicle coating and uncoating and functions in GTP-binding. Gene encoding ADP-ribosylation factor and similar to other ARFs and ARF-like proteins.	NA	NA	NA	NA	1.50888	NA	NA	NA	NA	NA	NA	0.787556	NA	NA	NA	A0A1P8ARH7	unreviewed	ARFD1B	ADP-ribosylation factor D1B ATARFD1B	ADP-ribosylation factor D1B	GTP-binding;Nucleotide-binding;Reference proteome	-	-	GTP binding [GO:0005525]	-	-	-	-	-	-	-	-	1.6425	-	-
-	-	-	-	-	-	-	AT1G02440.1	-	-	-	Orthogroup16134	AT1G02440	protein_coding	A member of ARF GTPase family. A thaliana has 21 members of this family, known to be essential for vesicle coating and uncoating and functions in GTP-binding. Gene encoding ADP-ribosylation factor and similar to other ARFs and ARF-like proteins.	NA	NA	NA	NA	2.50888	NA	NA	NA	NA	NA	NA	0.943762	NA	NA	NA	A0A1P8AVU2	unreviewed	ARFD1A	ADP-ribosylation factor D1A ATARFD1A	ADP-ribosylation factor D1A	GTP-binding;Nucleotide-binding;Reference proteome	-	-	GTP binding [GO:0005525]	-	-	-	-	-	-	-	-	2.545	-	-
-	-	-	-	-	-	-	AT1G02450.1	-	-	-	-	AT1G02450	protein_coding	NIMIN1 modulates PR gene expression according the following model: NPR1 forms a ternary complex with NIMIN1 and TGA factors upon SAR induction that binds to a positive regulatory cis-element of the PR-1 promoter, termed LS7. This leads to PR-1 gene induction. NIMIN1 decreases transcriptional activation, possibly through its EAR motif, which results in fine-tuning of PR-1 gene expression.	NA	NA	NA	NA	4.62436	5.04439	-1	-1	NA	NA	NA	0.998136	0.999055	0.847266	0.845716	Q9FNZ5	reviewed	NIMIN-1	-	Protein NIM1-INTERACTING 1 (Protein NIMIN-1)	Coiled coil;Nucleus;Reference proteome	SUBCELLULAR LOCATION: Nucleus {ECO:0000269|PubMed:11442055}.	defense response to bacterium [GO:0042742]; negative regulation of transcription, DNA-templated [GO:0045892]; regulation of systemic acquired resistance [GO:0010112]	-	nucleus [GO:0005634]	-	-	-	-	-	-	-	15.34	-	-
BS106745_c0_g1_i1	5'prime_partial	3.34035e-178	510.375	-	GOSA_00004547-RA	AH003567-RA	AT1G02460.1	Orthogroup7303	Orthogroup7303	Orthogroup3132	Orthogroup7303	AT1G02460	protein_coding	Pectin lyase-like superfamily protein;(source:Araport11)	NA	-0.301192	NA	NA	2.50888	3.80735	1	0.321928	0.903387	NA	NA	0.943762	0.99331	0.840534	0.485465	Q9FWX5	unreviewed	T14P4.18	-	At1g02460 (Pectin lyase-like superfamily protein) (Putative polygalacturonase)	Cell wall;Glycosidase;Hydrolase;Lyase;Proteomics identification;Reference proteome;Secreted;Signal	SUBCELLULAR LOCATION: Secreted, cell wall {ECO:0000256|ARBA:ARBA00004191}.	carbohydrate metabolic process [GO:0005975]	lyase activity [GO:0016829]; polygalacturonase activity [GO:0004650]	cell wall [GO:0005618]	-	-	-	1.47809	-	1.48884	1.02432	5.6225	-	-
-	-	-	-	-	-	-	AT1G02470.1	-	-	-	Orthogroup3033	AT1G02470	protein_coding	Polyketide cyclase/dehydrase and lipid transport superfamily protein;(source:Araport11)	NA	NA	NA	NA	6.28147	6.04439	1	0.584963	NA	NA	NA	0.999718	0.999945	0.840534	0.532129	A8MSF0	unreviewed	-	-	Polyketide cyclase/dehydrase and lipid transport superfamily protein	Proteomics identification;Reference proteome	-	-	-	-	-	-	-	-	-	-	-	53.9125	-	-
BS2006_c0_g1_i3	Complete	1.04408e-81	251.906	-	GOSA_00004550-RA	AH002736-RA	AT1G02475.1	Orthogroup3033	Orthogroup3033	Orthogroup3033	Orthogroup3033	AT1G02475	protein_coding	Polyketide cyclase/dehydrase and lipid transport superfamily protein;(source:Araport11)	10	0.399983	1.74416	2.16993	0.872692	0.715023	0.36995	0.352672	0.152154	0.891355	0.913904	0.602077	0.586229	0.514189	0.507996	Q94K52	unreviewed	-	-	Polyketide cyclase/dehydrase and lipid transport superfamily protein	Proteomics identification;Reference proteome	-	-	-	-	-	-	-	69.5606	-	43.0318	5.65966	66.0125	-	-
-	-	-	-	-	-	-	AT1G02480.1	-	-	-	-	AT1G02480	pre_trna	pre-tRNA tRNA-Phe (anticodon: GAA);(source:Araport11, TAIR10)	NA	NA	NA	NA	NA	NA	NA	NA	NA	NA	NA	NA	NA	NA	NA	-	-	-	-	-	-	-	-	-	-	-	-	-	-	-	-	-	1	-	-
-	-	-	-	-	-	-	AT1G02490.1	-	-	-	-	AT1G02490	protein_coding	hypothetical protein;(source:Araport11)	NA	NA	NA	NA	NA	-2	NA	NA	NA	NA	NA	NA	0.907964	NA	NA	-	-	-	-	-	-	-	-	-	-	-	-	-	-	-	-	-	1.7975	-	-
-	-	-	-	-	-	AH002742-RA	AT1G02500.2	-	-	Orthogroup381	Orthogroup381	AT1G02500	protein_coding	encodes a S-adenosylmethionine synthetase. SAM1 is regulated by protein S-nitrosylation. The covalent binding of nitric oxide (NO) to the Cys114 residue inhibits the enzyme activity.	NA	NA	NA	2.49643	1.48125	-0.241008	0.485427	0.443607	NA	NA	0.954039	0.895721	0.503645	0.532863	0.494274	P23686	reviewed	SAM1	-	S-adenosylmethionine synthase 1 (AdoMet synthase 1) (EC 2.5.1.6) (Methionine adenosyltransferase 1) (MAT 1)	3D-structure;ATP-binding;Cobalt;Cytoplasm;Magnesium;Metal-binding;Nucleotide-binding;One-carbon metabolism;Potassium;Reference proteome;S-nitrosylation;Transferase	SUBCELLULAR LOCATION: Cytoplasm {ECO:0000250|UniProtKB:Q9LUT2}.	ethylene biosynthetic process [GO:0009693]; one-carbon metabolic process [GO:0006730]; response to cadmium ion [GO:0046686]; S-adenosylmethionine biosynthetic process [GO:0006556]	ATP binding [GO:0005524]; metal ion binding [GO:0046872]; methionine adenosyltransferase activity [GO:0004478]	cell wall [GO:0005618]; cytosol [GO:0005829]; extracellular region [GO:0005576]; plasma membrane [GO:0005886]	2.5.1.6	RHEA:21080	CATALYTIC ACTIVITY: Reaction=ATP + H2O + L-methionine = diphosphate + phosphate + S-adenosyl-L-methionine; Xref=Rhea:RHEA:21080, ChEBI:CHEBI:15377, ChEBI:CHEBI:30616, ChEBI:CHEBI:33019, ChEBI:CHEBI:43474, ChEBI:CHEBI:57844, ChEBI:CHEBI:59789; EC=2.5.1.6; Evidence={ECO:0000269|PubMed:16365035};	-	-	-	46.5753	204.342	-	-
-	-	-	-	-	-	-	AT1G02510.1	-	-	-	-	AT1G02510	protein_coding	Encodes AtTPK4, a member of the Arabidopsis thaliana K+ channel family of AtTPK/KCO proteins. AtTPK4 is targeted to the plasma membrane. In contrast other members of the AtTPK proteins are located in tonoplast. AtTPK4 forms a voltage-independent K+ channel that is blocked by extracellular calcium ions. May form homomeric ion channels in vivo.	NA	NA	NA	NA	NA	NA	NA	NA	NA	NA	NA	NA	NA	NA	NA	Q9FWX6	reviewed	TPK4	KCO4	Two-pore potassium channel 4 (AtTPK4) (Outward-rectifying potassium channel 4) (AtKCO4)	Cell membrane;Ion channel;Ion transport;Membrane;Potassium;Potassium channel;Potassium transport;Reference proteome;Transmembrane;Transmembrane helix;Transport	SUBCELLULAR LOCATION: Cell membrane {ECO:0000269|PubMed:15505206, ECO:0000269|PubMed:19825594}; Multi-pass membrane protein {ECO:0000269|PubMed:15505206, ECO:0000269|PubMed:19825594}.	potassium ion transmembrane transport [GO:0071805]; stabilization of membrane potential [GO:0030322]	potassium ion leak channel activity [GO:0022841]	integral component of plasma membrane [GO:0005887]; plant-type vacuole membrane [GO:0009705]	-	-	-	-	-	-	-	1.01	-	-
-	-	-	-	-	GOSA_00008015-RA	AH017294-RA	AT1G02520.3	-	Orthogroup325	Orthogroup325	Orthogroup325	AT1G02520	protein_coding	Encodes an ATP-binding cassette (ABC) transporter. Expressed in the vascular tissue of primary stem. The mRNA is cell-to-cell mobile.	NA	NA	-6.16993	NA	2.24585	NA	NA	NA	NA	0.999339	NA	0.92887	NA	NA	NA	Q9FWX7	reviewed	ABCB11	MDR8 PGP11	ABC transporter B family member 11 (ABC transporter ABCB.11) (AtABCB11) (Multidrug resistance protein 8) (P-glycoprotein 11)	ATP-binding;Glycoprotein;Membrane;Nucleotide-binding;Reference proteome;Repeat;Transmembrane;Transmembrane helix;Transport	SUBCELLULAR LOCATION: Membrane {ECO:0000255|PROSITE-ProRule:PRU00441}; Multi-pass membrane protein {ECO:0000255|PROSITE-ProRule:PRU00441}.	transmembrane transport [GO:0055085]	ATPase-coupled transmembrane transporter activity [GO:0042626]; ATP binding [GO:0005524]	extracellular region [GO:0005576]; integral component of membrane [GO:0016021]; plasma membrane [GO:0005886]; plasmodesma [GO:0009506]	-	-	-	-	-	36.6657	1.82677	2.2575	-	-
-	-	-	-	-	-	-	AT1G02530.1	-	-	-	Orthogroup325	AT1G02530	protein_coding	P-glycoprotein 12;(source:Araport11)	NA	NA	NA	NA	NA	NA	NA	NA	NA	NA	NA	NA	NA	NA	NA	Q9FWX8	reviewed	ABCB12	MDR16 PGP12	ABC transporter B family member 12 (ABC transporter ABCB.12) (AtABCB12) (Multidrug resistance protein 16) (P-glycoprotein 12)	ATP-binding;Glycoprotein;Membrane;Nucleotide-binding;Reference proteome;Repeat;Transmembrane;Transmembrane helix;Transport	SUBCELLULAR LOCATION: Membrane {ECO:0000255|PROSITE-ProRule:PRU00441}; Multi-pass membrane protein {ECO:0000255|PROSITE-ProRule:PRU00441}.	transmembrane transport [GO:0055085]	ATPase-coupled transmembrane transporter activity [GO:0042626]; ATP binding [GO:0005524]	extracellular region [GO:0005576]; integral component of membrane [GO:0016021]	-	-	-	-	-	-	-	1	-	-
-	-	-	-	-	-	-	AT1G02540.1	-	-	-	-	AT1G02540	protein_coding	hypothetical protein;(source:Araport11)	NA	NA	NA	NA	NA	NA	NA	NA	NA	NA	NA	NA	NA	NA	NA	A0A178W7A4	unreviewed	-	-	Uncharacterized protein	Coiled coil	-	-	-	-	-	-	-	-	-	-	-	1	-	-
-	-	-	-	-	-	-	AT1G02550.1	-	-	-	Orthogroup16221	AT1G02550	protein_coding	Plant invertase/pectin methylesterase inhibitor superfamily protein;(source:Araport11)	NA	NA	NA	NA	NA	NA	NA	NA	NA	NA	NA	NA	NA	NA	NA	A0A178WD91	unreviewed	-	-	PMEI domain-containing protein	Signal	-	-	enzyme inhibitor activity [GO:0004857]	-	-	-	-	-	-	-	-	1.0175	-	-
BS2507_c0_g1_i1	Complete	5.57489e-164	468.389	498	GOSA_00007446-RA	AH004332-RA	AT1G02560.1	Orthogroup5392	Orthogroup5392	Orthogroup5392	Orthogroup5392	AT1G02560	protein_coding	One of several nuclear-encoded ClpPs (caseinolytic protease). Contains a highly conserved catalytic triad of Ser-type proteases (Ser-His-Asp). The name reflects nomenclature described in Adam et. al (2001). The mRNA is cell-to-cell mobile.	5	0.690547	2.52933	0.552541	0.00733337	0.114072	0.0591131	0.14099	0.0108982	0.964717	0.425153	0.480957	0.481821	0.469519	0.47388	Q9S834	reviewed	CLPP5	NCLPP1 NCLPP5	ATP-dependent Clp protease proteolytic subunit 5, chloroplastic (EC 3.4.21.92) (Endopeptidase ClpP5) (nClpP5) (nClpP1)	3D-structure;Acetylation;Chloroplast;Direct protein sequencing;Hydrolase;Plastid;Protease;Reference proteome;Serine protease;Transit peptide;Ubl conjugation	SUBCELLULAR LOCATION: Plastid, chloroplast stroma {ECO:0000269|PubMed:11982939, ECO:0000269|PubMed:14593120}.	protein quality control for misfolded or incompletely synthesized proteins [GO:0006515]	ATPase binding [GO:0051117]; ATP-dependent peptidase activity [GO:0004176]; serine-type endopeptidase activity [GO:0004252]	chloroplast [GO:0009507]; chloroplast envelope [GO:0009941]; chloroplastic endopeptidase Clp complex [GO:0009840]; chloroplast stroma [GO:0009570]; chloroplast thylakoid [GO:0009534]; endopeptidase Clp complex [GO:0009368]; extracellular region [GO:0005576]; plastid stroma [GO:0009532]; thylakoid [GO:0009579]	3.4.21.92	-	CATALYTIC ACTIVITY: Reaction=Hydrolysis of proteins to small peptides in the presence of ATP and magnesium. Alpha-casein is the usual test substrate. In the absence of ATP, only oligopeptides shorter than five residues are hydrolyzed (such as succinyl-Leu-Tyr-|-NHMec, and Leu-Tyr-Leu-|-Tyr-Trp, in which cleavage of the -Tyr-|-Leu- and -Tyr-|-Trp bonds also occurs).; EC=3.4.21.92;	166.075	70	477.155	18.3102	291.965	-	-
-	-	-	-	-	-	-	AT1G02570.1	-	-	-	Orthogroup15497	AT1G02570	protein_coding	transmembrane protein;(source:Araport11)	NA	NA	NA	NA	NA	1.58496	NA	NA	NA	NA	NA	NA	0.829123	NA	NA	A0A178W721	unreviewed	-	-	Uncharacterized protein	Membrane;Transmembrane;Transmembrane helix	-	-	-	integral component of membrane [GO:0016021]	-	-	-	-	-	-	-	1.455	-	-
-	-	-	-	-	-	-	AT1G02575.1	-	-	-	Orthogroup15497	AT1G02575	protein_coding	transmembrane protein;(source:Araport11)	NA	NA	NA	NA	NA	NA	NA	NA	NA	NA	NA	NA	NA	NA	NA	A0A178WGQ4	unreviewed	-	-	Uncharacterized protein	Membrane;Methyltransferase;S-adenosyl-L-methionine;Transferase;Transmembrane;Transmembrane helix	-	methylation [GO:0032259]	methyltransferase activity [GO:0008168]	integral component of membrane [GO:0016021]; PcG protein complex [GO:0031519]	-	RHEA:60292	CATALYTIC ACTIVITY: Reaction=L-lysyl(27)-[histone H3] + 3 S-adenosyl-L-methionine = 3 H(+) + N(6),N(6),N(6)-trimethyl-L-lysyl(27)-[histone H3] + 3 S-adenosyl-L-homocysteine; Xref=Rhea:RHEA:60292, Rhea:RHEA-COMP:15535, Rhea:RHEA-COMP:15548, ChEBI:CHEBI:15378, ChEBI:CHEBI:29969, ChEBI:CHEBI:57856, ChEBI:CHEBI:59789, ChEBI:CHEBI:61961; EC=2.1.1.356; Evidence={ECO:0000256|ARBA:ARBA00000090};	-	-	-	-	1	-	-
-	-	-	-	-	-	-	AT1G02580.1	-	-	-	-	AT1G02580	protein_coding	Encodes the imprinted gene MEA that belongs to Polycomb Repressive Complex 2 (PRC2) and has a SET domain for methyltransferase activity and is involved in the stable transcriptional silencing of target genes. It negatively regulates seed development in the absence of fertilization. Mutations in this locus result in embryo lethality. MEA is imprinted in the endosperm. The maternal allele is expres…	NA	NA	NA	NA	2.24585	NA	NA	NA	NA	NA	NA	0.92887	NA	NA	NA	O65312	reviewed	MEA	EMB173 FIS1 MEDEA SDG5 SET5	Histone-lysine N-methyltransferase MEDEA (EC 2.1.1.356) (Maternal embryogenesis control protein) (Protein EMBRYO DEFECTIVE 173) (Protein FERTILIZATION-INDEPENDENT SEED 1) (Protein SET DOMAIN GROUP 5)	Developmental protein;Methyltransferase;Nucleus;Reference proteome;Repressor;S-adenosyl-L-methionine;Transcription;Transcription regulation;Transferase	SUBCELLULAR LOCATION: Nucleus {ECO:0000269|PubMed:11114524}. Note=Excluded from the nucleolus.	methylation [GO:0032259]; negative regulation of transcription, DNA-templated [GO:0045892]; regulation of endosperm development [GO:2000014]; regulation of gene expression by genetic imprinting [GO:0006349]; response to absence of light [GO:0009646]; seed morphogenesis [GO:0048317]	methyltransferase activity [GO:0008168]; sequence-specific DNA binding [GO:0043565]	nucleus [GO:0005634]; PcG protein complex [GO:0031519]	2.1.1.356	RHEA:60292	CATALYTIC ACTIVITY: Reaction=L-lysyl(27)-[histone H3] + 3 S-adenosyl-L-methionine = 3 H(+) + N(6),N(6),N(6)-trimethyl-L-lysyl(27)-[histone H3] + 3 S-adenosyl-L-homocysteine; Xref=Rhea:RHEA:60292, Rhea:RHEA-COMP:15535, Rhea:RHEA-COMP:15548, ChEBI:CHEBI:15378, ChEBI:CHEBI:29969, ChEBI:CHEBI:57856, ChEBI:CHEBI:59789, ChEBI:CHEBI:61961; EC=2.1.1.356; Evidence={ECO:0000255|PROSITE-ProRule:PRU00909};	-	-	-	-	2.19	-	-
-	-	-	-	-	-	-	AT1G02590.1	-	-	-	-	AT1G02590	protein_coding	Aldehyde oxidase/xanthine dehydrogenase, molybdopterin binding protein;(source:Araport11)	NA	NA	NA	NA	NA	NA	NA	NA	NA	NA	NA	NA	NA	NA	NA	F4HXK3	unreviewed	-	-	Aldehyde oxidase/xanthine dehydrogenase, molybdopterin binding protein	Reference proteome	-	-	oxidoreductase activity [GO:0016491]	-	-	-	-	-	-	-	-	1	-	-
-	-	-	-	-	-	-	AT1G02600.1	-	-	-	-	AT1G02600	pre_trna	pre-tRNA tRNA-His (anticodon: GTG);(source:Araport11, TAIR10)	NA	NA	NA	NA	NA	NA	NA	NA	NA	NA	NA	NA	NA	NA	NA	-	-	-	-	-	-	-	-	-	-	-	-	-	-	-	-	-	1	-	-
BS18680_c0_g1_i1	Complete	2.02781e-46	155.992	-	GOSA_00004453-RA	AH002686-RA	AT1G02610.1	Orthogroup3024	Orthogroup3024	Orthogroup3024	Orthogroup3024	AT1G02610	protein_coding	RING/FYVE/PHD zinc finger superfamily protein;(source:Araport11)	8	2.22194	2.92992	1.11548	2.09384	1.53605	-0.584963	-0.584963	0.282361	0.986495	0.764963	0.912568	0.890372	0.830009	0.828119	A0A178W3R9	unreviewed	-	-	RING-CH-type domain-containing protein	-	-	-	zinc ion binding [GO:0008270]	-	-	-	-	9.0483	-	125.184	9.53506	19.335	-	-
BS12814_c0_g2_i1	-	1.45641e-64	201.445	-	GOSA_00026749-RA	-	AT1G02620.1	-	-	-	Orthogroup16086	AT1G02620	protein_coding	Ras-related small GTP-binding family protein;(source:Araport11)	NA	-0.0949491	-0.279154	NA	-1.39801	-2	NA	NA	0.953875	0.377689	NA	0.843354	0.907964	NA	NA	Q3E6Q3	unreviewed	-	-	Ras-related small GTP-binding family protein	ER-Golgi transport;GTP-binding;Golgi apparatus;Nucleotide-binding;Reference proteome;Signal;Transport	SUBCELLULAR LOCATION: Endoplasmic reticulum {ECO:0000256|ARBA:ARBA00004240}. Golgi apparatus {ECO:0000256|ARBA:ARBA00004555}.	intracellular protein transport [GO:0006886]; vesicle-mediated transport [GO:0016192]	GTP binding [GO:0005525]	endoplasmic reticulum [GO:0005783]; Golgi apparatus [GO:0005794]	-	-	-	2.92443	-	98.7489	-	2.9125	-	-
-	-	-	-	-	GOSA_00007976-RA	AH014112-RA	AT1G02630.1	-	Orthogroup13348	Orthogroup13348	Orthogroup13348	AT1G02630	protein_coding	Nucleoside transporter family protein;(source:Araport11)	NA	NA	NA	NA	NA	NA	NA	NA	NA	NA	NA	NA	NA	NA	NA	Q84XI3	reviewed	ETN8	-	Equilibrative nucleotide transporter 8 (AtENT8) (Nucleoside transporter ENT8)	Alternative splicing;Cell membrane;Membrane;Reference proteome;Transmembrane;Transmembrane helix;Transport	SUBCELLULAR LOCATION: Cell membrane {ECO:0000250}; Multi-pass membrane protein {ECO:0000305}. Note=Plasma membrane.	-	nucleoside transmembrane transporter activity [GO:0005337]	integral component of membrane [GO:0016021]; plasma membrane [GO:0005886]	-	-	-	-	-	1.00027	1.02432	1.0675	-	-
BS1494_c5_g1_i1	Complete	0	1135.17	-	GOSA_00026744-RA	AH017699-RA	AT1G02640.1	Orthogroup487	Orthogroup487	Orthogroup487	Orthogroup487	AT1G02640	protein_coding	encodes a protein similar to a beta-xylosidase located in the extracellular matrix. This is a member of glycosyl hydrolase family 3 and has six other closely related members.	8	2.32467	-0.405992	4.24793	-2.07608	-3.80735	0.169925	0.321928	0.290086	0.432319	0.997584	0.948036	0.99834	0.475107	0.493314	Q94KD8	reviewed	BXL2	-	Probable beta-D-xylosidase 2 (AtBXL2) (EC 3.2.1.-)	Extracellular matrix;Glycoprotein;Glycosidase;Hydrolase;Reference proteome;Secreted;Signal	SUBCELLULAR LOCATION: Secreted, extracellular space, extracellular matrix {ECO:0000250}.	arabinan catabolic process [GO:0031222]; xylan catabolic process [GO:0045493]	alpha-L-arabinofuranosidase activity [GO:0046556]; xylan 1,4-beta-xylosidase activity [GO:0009044]	extracellular region [GO:0005576]; plant-type cell wall [GO:0009505]	3.2.1.-	-	-	42.5962	-	139.505	20.1038	9.9575	-	-
-	-	-	-	-	-	-	AT1G02650.1	-	-	-	Orthogroup1274	AT1G02650	protein_coding	Tetratricopeptide repeat (TPR)-like superfamily protein;(source:Araport11)	NA	NA	NA	NA	-1.07608	-2	NA	NA	NA	NA	NA	0.787556	0.907964	NA	NA	A0A1P8ARE6	unreviewed	-	-	Tetratricopeptide repeat (TPR)-like superfamily protein	Reference proteome	-	-	-	-	-	-	-	-	-	-	-	1.91	-	-
BS4521_c1_g2_i3	Complete	0	556.214	-	GOSA_00026733-RA	AH002676-RA	AT1G02660.1	Orthogroup11205	Orthogroup11205	-	Orthogroup11205	AT1G02660	protein_coding	PLIP2 is a glycerolipid A1 lipase with substrate preference for monogalactosyldiacylglycerol. Expression is induced by ABA.	11	0.770012	2.38247	-0.321928	1.03939	3.08037	0.485427	0.485427	0.643906	0.963385	0.366407	0.879629	0.996874	0.51362	0.509916	F4HXL0	reviewed	PLIP2	-	Phospholipase A1 PLIP2, chloroplastic (EC 3.1.1.32) (Galactolipase PLIP2) (EC 3.1.1.26) (Protein PLASTID LIPASE 2)	Chloroplast;Hydrolase;Lipid degradation;Lipid metabolism;Membrane;Plastid;Reference proteome;Transit peptide	SUBCELLULAR LOCATION: Plastid, chloroplast membrane {ECO:0000269|PubMed:29666162}; Peripheral membrane protein {ECO:0000305}. Plastid, chloroplast stroma {ECO:0000269|PubMed:29666162}.	defense response to insect [GO:0002213]; lipid catabolic process [GO:0016042]; positive regulation of defense response [GO:0031349]	1-18:1-2-16:0-monogalactosyldiacylglycerol lipase activity [GO:0102549]; 1-acyl-2-lysophosphatidylserine acylhydrolase activity [GO:0052740]; galactolipase activity [GO:0047714]; phosphatidylserine 1-acylhydrolase activity [GO:0052739]; phospholipase A1 activity [GO:0008970]	chloroplast [GO:0009507]; chloroplast membrane [GO:0031969]; chloroplast stroma [GO:0009570]	3.1.1.32; 3.1.1.26	RHEA:13189; RHEA:13190; RHEA:18689; RHEA:18690; RHEA:38783; RHEA:38784; RHEA:56448; RHEA:56449; RHEA:40823; RHEA:40824; RHEA:56636; RHEA:56637; RHEA:56640; RHEA:56641; RHEA:38787; RHEA:38788	CATALYTIC ACTIVITY: Reaction=a 1,2-diacyl-3-O-(beta-D-galactosyl)-sn-glycerol + 2 H2O = 3-beta-D-galactosyl-sn-glycerol + 2 a fatty acid + 2 H(+); Xref=Rhea:RHEA:13189, ChEBI:CHEBI:15377, ChEBI:CHEBI:15378, ChEBI:CHEBI:15754, ChEBI:CHEBI:17615, ChEBI:CHEBI:28868; EC=3.1.1.26; Evidence={ECO:0000269|PubMed:29666162};PhysiologicalDirection=left-to-right; Xref=Rhea:RHEA:13190; Evidence={ECO:0000269|P…	16.6237	-	43.1706	13.4955	74.8175	-	-
-	-	-	-	-	-	-	AT1G02670.6	-	-	-	Orthogroup4946	AT1G02670	protein_coding	P-loop containing nucleoside triphosphate hydrolases superfamily protein;(source:Araport11)	NA	NA	NA	NA	-1.07608	NA	NA	NA	NA	NA	NA	0.787556	NA	NA	NA	A0A1P8ASB1	unreviewed	-	-	p-loop containing nucleoside triphosphate hydrolases superfamily protein	ATP-binding;Hydrolase;Nucleotide-binding;Reference proteome	-	-	ATP binding [GO:0005524]; hydrolase activity [GO:0016787]; nucleosome-dependent ATPase activity [GO:0070615]	-	-	-	-	-	-	-	-	2	-	-
BS5129_c0_g1_i7	Complete	3.28762e-51	167.933	-	GOSA_00026734-RA	AH017705-RA	AT1G02680.1	Orthogroup7340	Orthogroup7340	Orthogroup7340	Orthogroup7340	AT1G02680	protein_coding	Encodes a TBP-Associated Factor (TAF) that functions together with PRC2 in transcriptional regulation during seed development.	NA	-0.72099	-0.652077	-0.777608	0.338955	0.36257	0.616671	0.616671	0.0263356	0.479258	0.489736	0.519531	0.520232	0.559632	0.55683	Q6NQH4	reviewed	TAF13	-	Transcription initiation factor TFIID subunit 13 (TBP-associated factor 13) (AtTAF13)	Activator;Cell membrane;Membrane;Nucleus;Reference proteome;Transcription;Transcription regulation	SUBCELLULAR LOCATION: Nucleus {ECO:0000269|PubMed:23506837}. Cell membrane {ECO:0000269|PubMed:23506837}. Note=At the torpedo stage, localized both in the nucleus and at the plasma membrane.	embryo development ending in seed dormancy [GO:0009793]; endosperm development [GO:0009960]; seed development [GO:0048316]; transcription by RNA polymerase II [GO:0006366]	protein heterodimerization activity [GO:0046982]	nucleus [GO:0005634]; plasma membrane [GO:0005886]	-	-	-	21.5463	-	8.95614	9.84194	20.585	-	-
-	-	-	-	-	-	-	AT1G02681.1	-	-	-	-	AT1G02681	pseudogene	Pseudogene of AT4G02160	NA	NA	NA	NA	NA	NA	NA	NA	NA	NA	NA	NA	NA	NA	NA	-	-	-	-	-	-	-	-	-	-	-	-	-	-	-	-	-	1.06	-	-
-	-	-	-	-	-	-	AT1G02690.1	-	-	-	-	AT1G02690	protein_coding	Putative importin alpha isoform. When overexpressed can rescue the impa-4 decreased transformation susceptibility phenotype.	NA	NA	NA	NA	0.923917	-1	0.584963	0	NA	NA	NA	0.820417	0.846071	0.541788	0.4615	Q9FWY7	reviewed	IMPA6	-	Importin subunit alpha-6 (IMPa-6)	Alternative splicing;Nucleus;Protein transport;Reference proteome;Repeat;Transport	SUBCELLULAR LOCATION: Nucleus envelope {ECO:0000250|UniProtKB:Q96321}.	NLS-bearing protein import into nucleus [GO:0006607]	nuclear import signal receptor activity [GO:0061608]; nuclear localization sequence binding [GO:0008139]	cytoplasm [GO:0005737]; nuclear envelope [GO:0005635]; nucleus [GO:0005634]	-	-	-	-	-	-	-	3.94	-	-
-	-	-	-	-	GOSA_00024919-RA	AH022064-RA	AT1G02700.1	-	Orthogroup11854	Orthogroup11854	Orthogroup11854	AT1G02700	protein_coding	GATA transcription factor-like protein;(source:Araport11)	NA	NA	0.807355	-8.66178	-0.0760826	NA	NA	NA	NA	0.565402	0.999835	0.480817	NA	NA	NA	A0A178WJA3	unreviewed	-	-	Uncharacterized protein	-	-	-	-	-	-	-	-	-	-	16.6085	202.906	2.225	-	-
-	-	-	-	-	-	-	AT1G02705.1	-	-	-	-	AT1G02705	protein_coding	hypothetical protein;(source:Araport11)	NA	NA	NA	NA	-1.4684	-1.45943	-0.736966	-0.736966	NA	NA	NA	0.890205	0.874086	0.541788	0.538796	A0A178WC67	unreviewed	-	-	Uncharacterized protein	Membrane;Signal;Transmembrane;Transmembrane helix	-	-	-	integral component of membrane [GO:0016021]	-	-	-	-	-	-	-	11.0025	-	-
-	-	-	-	-	-	-	AT1G02710.1	-	-	-	-	AT1G02710	protein_coding	glycine-rich protein;(source:Araport11)	NA	NA	NA	NA	NA	NA	0.736966	0	NA	NA	NA	NA	NA	0.541788	0.4615	-	-	-	-	-	-	-	-	-	-	-	-	-	-	-	-	-	1	-	-
-	-	-	-	-	GOSA_00024914-RA	-	AT1G02720.1	-	Orthogroup14302	-	-	AT1G02720	protein_coding	Encodes a protein with putative galacturonosyltransferase activity.	NA	NA	1.47393	NA	-1.88344	-1.87447	-0.192645	0.169925	NA	0.838369	NA	0.886225	0.901267	0.477028	0.470382	Q9FWY9	reviewed	GATL5	-	Probable galacturonosyltransferase-like 5 (EC 2.4.1.-)	Cell wall biogenesis/degradation;Glycoprotein;Glycosyltransferase;Golgi apparatus;Membrane;Reference proteome;Signal-anchor;Transferase;Transmembrane;Transmembrane helix	SUBCELLULAR LOCATION: Golgi apparatus membrane {ECO:0000250}; Single-pass type II membrane protein {ECO:0000250}.	mucilage biosynthetic process involved in seed coat development [GO:0048354]; mucilage pectin metabolic process [GO:0048363]; pectin biosynthetic process [GO:0045489]; plant-type cell wall assembly [GO:0071668]	polygalacturonate 4-alpha-galacturonosyltransferase activity [GO:0047262]	endoplasmic reticulum [GO:0005783]; Golgi apparatus [GO:0005794]; Golgi membrane [GO:0000139]; integral component of membrane [GO:0016021]	2.4.1.-	-	-	-	-	16.6779	-	5.6025	-	-
BS1346_c0_g1_i2	Complete	0	1654.42	-	GOSA_00024910-RA	AH012987-RA	AT1G02730.1	Orthogroup10342	Orthogroup10342	Orthogroup10342	Orthogroup10342	AT1G02730	protein_coding	Encodes a gene similar to cellulose synthase. Knock-out mutant has reduced growth, reduced xylan level and reduced xylan synthase activity in stems.It's expression is cell cycle dependent and it appears to function in cell plate formation.	NA	-3.08432	NA	0.263034	-2.88344	-4.32193	-1.26303	-1	0.000152003	NA	0.348724	0.966102	0.997108	0.860103	0.850394	Q9SRW9	reviewed	CSLD5	-	Cellulose synthase-like protein D5 (AtCslD5) (EC 2.4.1.-)	Cell wall biogenesis/degradation;Coiled coil;Glycosyltransferase;Golgi apparatus;Membrane;Reference proteome;Transferase;Transmembrane;Transmembrane helix	SUBCELLULAR LOCATION: Golgi apparatus membrane {ECO:0000305|PubMed:17892446}; Multi-pass membrane protein {ECO:0000305|PubMed:17892446}.	cell plate assembly [GO:0000919]; cellulose biosynthetic process [GO:0030244]; cell wall biogenesis [GO:0042546]; cell wall organization [GO:0071555]; plant-type primary cell wall biogenesis [GO:0009833]; response to osmotic stress [GO:0006970]; response to salt stress [GO:0009651]; response to water deprivation [GO:0009414]; shoot system development [GO:0048367]	cellulose synthase (UDP-forming) activity [GO:0016760]; glucosyltransferase activity [GO:0046527]; mannan synthase activity [GO:0051753]	Golgi apparatus [GO:0005794]; Golgi membrane [GO:0000139]; integral component of membrane [GO:0016021]; plasma membrane [GO:0005886]; trans-Golgi network [GO:0005802]	2.4.1.-	-	-	4.92416	-	1.48884	16.7053	7.2525	-	-
-	-	-	-	-	-	-	AT1G02740.1	-	-	-	-	AT1G02740	protein_coding	MRG1 and MRG2 proteins act as readers of H3K4me3/H3K36me3 marked chromatin. They interact with each other as well as several other protein classes, to modulate the activity of flowering genes.	NA	NA	NA	NA	1.36449	0.736966	0.321928	0.321928	NA	NA	NA	0.884994	0.579063	0.49726	0.493314	Q4V3E2	reviewed	MRG2	-	Protein MRG2 (MRG family protein 2) (Morf Related Gene 2)	3D-structure;Chromatin regulator;Nucleus;Reference proteome;Transcription;Transcription regulation	SUBCELLULAR LOCATION: Nucleus {ECO:0000305}.	histone acetylation [GO:0016573]; histone H4 acetylation [GO:0043967]; regulation of long-day photoperiodism, flowering [GO:0048586]; regulation of timing of transition from vegetative to reproductive phase [GO:0048510]; regulation of transcription, DNA-templated [GO:0006355]	euchromatin binding [GO:1990188]; methylated histone binding [GO:0035064]; promoter-specific chromatin binding [GO:1990841]; protein self-association [GO:0043621]	histone acetyltransferase complex [GO:0000123]; nucleus [GO:0005634]	-	-	-	-	-	-	-	12.3575	-	-
-	-	-	-	-	-	-	AT1G02750.1	-	-	-	Orthogroup15586	AT1G02750	protein_coding	Drought-responsive family protein;(source:Araport11)	NA	NA	NA	NA	1.97454	1	0.206451	0.206451	NA	NA	NA	0.915846	0.584246	0.480846	0.47626	Q8GWK1	reviewed	DI19-2	-	Protein DEHYDRATION-INDUCED 19 homolog 2 (AtDi19-2)	Alternative splicing;Cytoplasm;Nucleus;Reference proteome	SUBCELLULAR LOCATION: Cytoplasm {ECO:0000269|PubMed:16786289}. Nucleus {ECO:0000269|PubMed:16786289}.	-	-	cytoplasm [GO:0005737]; nucleus [GO:0005634]	-	-	-	-	-	-	-	17.1225	-	-
-	-	-	-	-	-	-	AT1G02760.1	-	-	-	-	AT1G02760	pre_trna	pre-tRNA tRNA-Lys (anticodon: CTT);(source:Araport11, TAIR10)	NA	NA	NA	NA	NA	NA	NA	NA	NA	NA	NA	NA	NA	NA	NA	-	-	-	-	-	-	-	-	-	-	-	-	-	-	-	-	-	1	-	-
-	-	-	-	-	-	-	AT1G02770.1	-	-	-	Orthogroup146	AT1G02770	protein_coding	hypothetical protein;(source:Araport11)	NA	NA	NA	NA	1.92392	2.45943	NA	NA	NA	NA	NA	0.886225	0.963742	NA	NA	Q9SRX1	reviewed	-	-	UPF0725 protein At1g02770	Reference proteome	-	-	-	-	-	-	-	-	-	-	-	5.8725	-	-
-	-	-	-	-	GOSA_00028840-RA	AH012979-RA	AT1G02780.1	-	Orthogroup750	Orthogroup750	Orthogroup750	AT1G02780	protein_coding	Ribosomal protein L19e family protein;(source:Araport11)	NA	NA	-1.31422	1.13643	-1.03671	-1.32917	-0.166358	-0.11647	NA	0.833998	0.79169	0.881173	0.89051	0.483346	0.471067	Q9SRX2	reviewed	RPL19A	EMB2386	60S ribosomal protein L19-1 (Protein EMBRYO DEFECTIVE 2386)	Reference proteome;Ribonucleoprotein;Ribosomal protein	-	translation [GO:0006412]	mRNA binding [GO:0003729]; RNA binding [GO:0003723]; structural constituent of ribosome [GO:0003735]	cytosol [GO:0005829]; cytosolic large ribosomal subunit [GO:0022625]; cytosolic ribosome [GO:0022626]; extracellular region [GO:0005576]; nucleolus [GO:0005730]; plasma membrane [GO:0005886]; plasmodesma [GO:0009506]; polysomal ribosome [GO:0042788]	-	-	-	-	-	1178.57	588.247	467.02	-	-
BS52338_c0_g1_i1	Complete	2.90153e-63	212.616	-	GOSA_00021261-RA	AH012944-RA	AT1G02790.1	Orthogroup4597	Orthogroup15290	Orthogroup15055	Orthogroup220	AT1G02790	protein_coding	encodes a exopolygalacturonase.	NA	-0.984663	NA	NA	1.50888	3.80735	NA	NA	0.574168	NA	NA	0.787556	0.99331	NA	NA	P49062	reviewed	PGA3	-	Exopolygalacturonase clone GBGE184 (ExoPG) (EC 3.2.1.67) (Galacturan 1,4-alpha-galacturonidase) (Pectinase)	Cell wall;Cell wall biogenesis/degradation;Disulfide bond;Glycoprotein;Glycosidase;Hydrolase;Reference proteome;Repeat;Secreted;Signal	SUBCELLULAR LOCATION: Secreted. Secreted, cell wall.	carbohydrate metabolic process [GO:0005975]; cell wall organization [GO:0071555]	galacturan 1,4-alpha-galacturonidase activity [GO:0047911]; polygalacturonase activity [GO:0004650]	cell wall [GO:0005618]; extracellular region [GO:0005576]	3.2.1.67	RHEA:14117	CATALYTIC ACTIVITY: Reaction=[(1->4)-alpha-D-galacturonosyl](n) + H2O = [(1->4)-alpha-D-galacturonosyl](n-1) + alpha-D-galacturonate; Xref=Rhea:RHEA:14117, Rhea:RHEA-COMP:14570, Rhea:RHEA-COMP:14572, ChEBI:CHEBI:15377, ChEBI:CHEBI:58658, ChEBI:CHEBI:140523; EC=3.2.1.67;	0.843764	-	1.00027	1.64741	4.765	-	-
BS856_c0_g5_i2	Complete	0	588.956	-	GOSA_00010735-RA	-	AT1G02800.1	Orthogroup16472	Orthogroup16472	-	Orthogroup6642	AT1G02800	protein_coding	Encodes a protein with similarity to endo-1,4-b-glucanases and is a member of Glycoside Hydrolase Family 9. CEL2 is induced by nemotodes and is expressed in syncitia induced by Heterodera schachtii.May be involved in the development and function of syncitia.	NA	-3.01113	NA	NA	NA	NA	0.584963	0.584963	0.00159998	NA	NA	NA	NA	0.517088	0.513212	Q9SRX3	reviewed	CEL2	-	Endoglucanase 1 (EC 3.2.1.4) (Cellulase 2) (AtCEL2) (Endo-1,4-beta glucanase 1)	Carbohydrate metabolism;Cell wall biogenesis/degradation;Cellulose degradation;Glycosidase;Hydrolase;Polysaccharide degradation;Reference proteome;Secreted;Signal	SUBCELLULAR LOCATION: Secreted {ECO:0000305}.	cellulose catabolic process [GO:0030245]; cell wall organization [GO:0071555]; pattern specification process [GO:0007389]; response to nematode [GO:0009624]	cellulase activity [GO:0008810]	extracellular region [GO:0005576]	3.2.1.4	-	CATALYTIC ACTIVITY: Reaction=Endohydrolysis of (1->4)-beta-D-glucosidic linkages in cellulose, lichenin and cereal beta-D-glucans.; EC=3.2.1.4;	4.9917	-	1.00027	-	1.3075	-	-
-	-	-	-	-	-	AH012950-RA	AT1G02810.1	-	-	Orthogroup6640	Orthogroup6640	AT1G02810	protein_coding	Plant invertase/pectin methylesterase inhibitor superfamily;(source:Araport11)	NA	NA	NA	1	NA	NA	NA	NA	NA	NA	0.686048	NA	NA	NA	NA	Q9SRX4	reviewed	PME7	ARATH1	Probable pectinesterase/pectinesterase inhibitor 7 [Includes: Pectinesterase inhibitor 7 (Pectin methylesterase inhibitor 7); Pectinesterase 7 (PE 7) (EC 3.1.1.11) (Pectin methylesterase 1) (AtPME1) (Pectin methylesterase 7)]	Aspartyl esterase;Cell wall;Cell wall biogenesis/degradation;Disulfide bond;Glycoprotein;Hydrolase;Reference proteome;Secreted;Signal	SUBCELLULAR LOCATION: Secreted, cell wall {ECO:0000250}.	cell wall modification [GO:0042545]; pectin catabolic process [GO:0045490]	aspartyl esterase activity [GO:0045330]; pectinesterase activity [GO:0030599]; pectinesterase inhibitor activity [GO:0046910]	cell wall [GO:0005618]; extracellular region [GO:0005576]	3.1.1.11	RHEA:22380	CATALYTIC ACTIVITY: Reaction=[(1->4)-alpha-D-galacturonosyl methyl ester](n) + n H2O = [(1->4)-alpha-D-galacturonosyl](n) + n H(+) + n methanol; Xref=Rhea:RHEA:22380, Rhea:RHEA-COMP:14570, Rhea:RHEA-COMP:14573, ChEBI:CHEBI:15377, ChEBI:CHEBI:15378, ChEBI:CHEBI:17790, ChEBI:CHEBI:140522, ChEBI:CHEBI:140523; EC=3.1.1.11;	-	-	-	3.25231	1.15	-	-
-	-	-	-	-	-	-	AT1G02813.1	-	-	-	Orthogroup1378	AT1G02813	protein_coding	pectinesterase (Protein of unknown function, DUF538);(source:Araport11)	NA	NA	NA	NA	NA	NA	NA	NA	NA	NA	NA	NA	NA	NA	NA	F4HXM8	unreviewed	-	-	Uncharacterized protein	Proteomics identification;Reference proteome	-	-	-	-	-	-	-	-	-	-	-	1.0375	-	-
BS63358_c0_g1_i1	Complete	4.77082e-51	166.392	-	-	AH022092-RA	AT1G02816.1	Orthogroup3963	-	Orthogroup3963	Orthogroup3963	AT1G02816	protein_coding	pectinesterase (Protein of unknown function, DUF538);(source:Araport11)	NA	0.441356	NA	-3.9542	0.624357	0.321928	0.263034	-0.321928	0.376767	NA	0.996387	0.56132	0.510855	0.489301	0.493314	A0A178W3T1	unreviewed	-	-	Uncharacterized protein	Signal	-	-	-	-	-	-	-	14.1548	-	-	16.3797	12.0175	-	-
-	-	-	-	-	-	-	AT1G02820.1	-	-	-	Orthogroup12118	AT1G02820	protein_coding	Late embryogenesis abundant 3 (LEA3) family protein;(source:Araport11)	NA	NA	NA	NA	-0.561509	-1.41504	-2.45943	-2.45943	NA	NA	NA	0.540481	0.862012	0.96354	0.963049	Q9SRX6	reviewed	LEA2	AtLEA3	Late embryogenis abundant protein 2	Cytoplasm;Nucleus;Reference proteome;Stress response	SUBCELLULAR LOCATION: Cytoplasm {ECO:0000269|PubMed:25005920}. Nucleus {ECO:0000269|PubMed:25005920}.	response to salt stress [GO:0009651]; response to water deprivation [GO:0009414]	-	cytosol [GO:0005829]; mitochondrion [GO:0005739]; nucleus [GO:0005634]	-	-	-	-	-	-	-	8.925	-	-
-	-	-	-	-	-	-	AT1G02830.1	-	-	-	-	AT1G02830	protein_coding	Ribosomal L22e protein family;(source:Araport11)	NA	NA	NA	NA	NA	NA	NA	NA	NA	NA	NA	NA	NA	NA	NA	Q9SRX7	reviewed	RPL22A	-	Putative 60S ribosomal protein L22-1	Reference proteome;Ribonucleoprotein;Ribosomal protein	-	cytoplasmic translation [GO:0002181]	RNA binding [GO:0003723]; structural constituent of ribosome [GO:0003735]	cytosolic large ribosomal subunit [GO:0022625]	-	-	-	-	-	-	-	1.03	-	-
BS108860_c0_g1_i1	Complete	2.08268e-90	280.411	-	GOSA_00003556-RA	AH012922-RA	AT1G02840.1	Orthogroup2404	Orthogroup2404	Orthogroup2404	-	AT1G02840	protein_coding	SR34/SR1 is a plant homologue of the human general/alternative splicing factor SF2/ASF. Barta et al (2010) have proposed a nomenclature for Serine/Arginine-Rich Protein Splicing Factors (SR proteins): Plant Cell. 2010, 22:2926.	12	-0.758425	-1.01749	0.328054	-0.0760826	0.584963	2.22239	1.926	0.0760633	0.814489	0.379592	0.511391	0.601053	0.581624	0.582817	O22315	reviewed	SR34	SF2 SR1 SRP34	Serine/arginine-rich-splicing factor SR34 (At-SR34) (At-SRp34) (AtSR34) (Pre-mRNA-splicing factor SF2) (SR1 protein)	Alternative splicing;Nucleus;Phosphoprotein;RNA-binding;Reference proteome;Repeat;Spliceosome;mRNA processing;mRNA splicing	SUBCELLULAR LOCATION: Nucleus speckle {ECO:0000269|PubMed:15034145, ECO:0000269|PubMed:15686520, ECO:0000269|PubMed:16895966}. Nucleus, nucleoplasm {ECO:0000269|PubMed:15034145, ECO:0000269|PubMed:15686520, ECO:0000269|PubMed:16895966}.	mRNA splicing, via spliceosome [GO:0000398]	mRNA binding [GO:0003729]; RNA binding [GO:0003723]	interchromatin granule [GO:0035061]; nuclear speck [GO:0016607]; nucleus [GO:0005634]; spliceosomal complex [GO:0005681]	-	-	-	22.7576	-	61.9963	52.9669	37.1775	-	-
BS12623_c0_g1_i15	Complete	4.8378e-177	511.531	1448	GOSA_00003550-RA	AH006382-RA	AT1G02850.1	Orthogroup243	Orthogroup8396	Orthogroup243	Orthogroup243	AT1G02850	protein_coding	beta glucosidase 11;(source:Araport11)	NA	1.12807	4.88264	-2.43296	3.83081	3.67243	1.26303	0.678072	0.162992	0.999997	0.949997	0.997741	0.999123	0.870463	0.557085	B3H5Q1	reviewed	BGLU11	-	Beta-glucosidase 11 (AtBGLU11) (EC 3.2.1.21)	Alternative splicing;Disulfide bond;Glycoprotein;Glycosidase;Hydrolase;Reference proteome;Signal	-	carbohydrate metabolic process [GO:0005975]	beta-glucosidase activity [GO:0008422]; scopolin beta-glucosidase activity [GO:0102483]	-	3.2.1.21	-	CATALYTIC ACTIVITY: Reaction=Hydrolysis of terminal, non-reducing beta-D-glucosyl residues with release of beta-D-glucose.; EC=3.2.1.21;	4.78162	5	487.91	16.1154	23.36	-	-
BS4701_c0_g1_i3	Complete	5.61325e-140	412.149	-	GOSA_00003541-RA	AH005760-RA	AT1G02860.1	Orthogroup10334	Orthogroup10334	Orthogroup14805	Orthogroup10334	AT1G02860	protein_coding	Encodes a ubiquitin E3 ligase with RING and SPX domains that is involved in mediating immune responses and mediates degradation of PHT1s at plasma membranes. Targeted by MIR827. Ubiquitinates PHT1;3, PHT1;2, PHT1;1/AtPT1 and PHT1;4/AtPT2.	NA	0.627868	2.08746	0.263034	1.09384	2.11548	1	1.45943	0.571354	0.954106	0.334854	0.870419	0.971211	0.857605	0.856179	Q9SRX9	reviewed	BAH1	NLA	E3 ubiquitin-protein ligase BAH1 (EC 2.3.2.27) (Protein BENZOIC ACID HYPERSENSITIVE 1) (Protein NITROGEN LIMITATION ADAPTATION) (RING-type E3 ubiquitin transferase BAH1)	Alternative splicing;Metal-binding;Nucleus;Reference proteome;Transferase;Ubl conjugation pathway;Zinc;Zinc-finger	SUBCELLULAR LOCATION: Nucleus speckle {ECO:0000269|PubMed:17355433}.	defense response to bacterium [GO:0042742]; plant-type hypersensitive response [GO:0009626]; regulation of salicylic acid metabolic process [GO:0010337]; response to benzoic acid [GO:0080021]; response to nitrate [GO:0010167]; response to salicylic acid [GO:0009751]; salicylic acid biosynthetic process [GO:0009697]; systemic acquired resistance [GO:0009627]	metal ion binding [GO:0046872]; ubiquitin-protein transferase activity [GO:0004842]	nuclear speck [GO:0016607]; nucleus [GO:0005634]; plasma membrane [GO:0005886]	2.3.2.27	-	CATALYTIC ACTIVITY: Reaction=S-ubiquitinyl-[E2 ubiquitin-conjugating enzyme]-L-cysteine + [acceptor protein]-L-lysine = [E2 ubiquitin-conjugating enzyme]-L-cysteine + N(6)-ubiquitinyl-[acceptor protein]-L-lysine.; EC=2.3.2.27; Evidence={ECO:0000305};	11.6537	-	52.2424	5.70217	18.1925	-	-
BS4398_c0_g1_i1	5'prime_partial	8.2048e-87	261.151	-	GOSA_00003540-RA	AH022119-RA	AT1G02870.1	Orthogroup11861	Orthogroup11861	Orthogroup11861	Orthogroup11861	AT1G02870	protein_coding	nucleolar-like protein;(source:Araport11)	NA	-0.285701	-2.73697	0.547488	-0.719939	-1.73697	0.667425	0.819428	0.662668	0.983352	0.435355	0.58024	0.91445	0.563617	0.579317	Q9SRY0	unreviewed	F22D16.13	-	Nucleolar protein 16	-	SUBCELLULAR LOCATION: Nucleus, nucleolus {ECO:0000256|ARBA:ARBA00004604}.	-	-	nucleolus [GO:0005730]	-	-	-	14.8638	-	34.4079	47.8028	25.955	-	-
BS5165_c0_g1_i2	Complete	1.09363e-129	373.244	-	-	-	AT1G02880.1	Orthogroup6638	-	-	Orthogroup6638	AT1G02880	protein_coding	Encodes a thiamine pyrophosphokinase capable of producing thiamine pyrophosphate from free thiamine.	NA	0.214746	NA	NA	1.42642	2.52356	1.58496	0.289507	0.803646	NA	NA	0.885076	0.969317	0.484045	0.479518	B9DGU7	reviewed	TPK1	-	Thiamine pyrophosphokinase 1 (AtTPK1) (EC 2.7.6.2) (Thiamine kinase 1)	ATP-binding;Alternative splicing;Cytoplasm;Kinase;Nucleotide-binding;Reference proteome;Transferase	SUBCELLULAR LOCATION: Cytoplasm, cytosol {ECO:0000269|PubMed:17611796}.	thiamine diphosphate biosynthetic process [GO:0009229]; thiamine metabolic process [GO:0006772]	ATP binding [GO:0005524]; kinase activity [GO:0016301]; thiamine binding [GO:0030975]; thiamine diphosphokinase activity [GO:0004788]	cytosol [GO:0005829]	2.7.6.2	RHEA:11576	CATALYTIC ACTIVITY: Reaction=ATP + thiamine = AMP + H(+) + thiamine diphosphate; Xref=Rhea:RHEA:11576, ChEBI:CHEBI:15378, ChEBI:CHEBI:18385, ChEBI:CHEBI:30616, ChEBI:CHEBI:58937, ChEBI:CHEBI:456215; EC=2.7.6.2;	11.4307	-	-	-	13.4325	-	-
-	-	-	-	-	GOSA_00025585-RA	AH012934-RA	AT1G02890.1	-	Orthogroup1742	Orthogroup2405	Orthogroup2405	AT1G02890	protein_coding	AAA-type ATPase family protein;(source:Araport11)	NA	NA	-1.16993	-0.387023	0.923917	0.495957	0.428843	0.469485	NA	0.732713	0.384876	0.523469	0.549065	0.526676	0.526107	F4HZ81	unreviewed	-	-	AAA-type ATPase family protein	Proteomics identification;Reference proteome	-	-	ATPase activity [GO:0016887]; ATP binding [GO:0005524]	-	-	-	-	-	-	6.44391	29.6627	39.295	-	-
-	-	-	-	-	-	-	AT1G02900.1	-	-	-	Orthogroup1021	AT1G02900	protein_coding	Member of a diversely expressed predicted peptide family showing sequence similarity to tobacco Rapid Alkalinization Factor (RALF), and is believed to play an essential role in the physiology of Arabidopsis. Consists of a single exon and is characterized by a conserved C-terminal motif and N-terminal signal peptide. Mediates Ca2+-dependent signaling. Regulates the splicing of flowering genes and …	NA	NA	NA	NA	0.50888	-1.58496	-1	-1	NA	NA	NA	0.480817	0.829123	0.847266	0.845716	Q9SRY3	reviewed	RALF1	RALFL1	Protein RALF-like 1 (Rapid alkalinization factor 1) (AtRALF1)	Direct protein sequencing;Disulfide bond;Glycoprotein;Hormone;Reference proteome;Secreted;Signal	SUBCELLULAR LOCATION: Secreted {ECO:0000305}.	calcium-mediated signaling [GO:0019722]; cell-cell signaling [GO:0007267]; negative regulation of cell growth [GO:0030308]; root development [GO:0048364]	hormone activity [GO:0005179]	apoplast [GO:0048046]; plasmodesma [GO:0009506]	-	-	-	-	-	-	-	2.165	-	-
BS99_c0_g1_i19	Complete	0	617.076	-	GOSA_00003488-RA	AH012941-RA	AT1G02910.1	Orthogroup6639	Orthogroup6639	Orthogroup6639	Orthogroup6639	AT1G02910	protein_coding	Mutants defective in this gene were shown to have a reduced PSII content (overall reduction in the levels of several PSII subunits) and a disrupted grana stack structure. The N-terminal half of the protein contains two tetratricopeptide repeat (TPR) motifs that are arranged tandemly, each consisting of a 34-residue degenerate consensus sequence. The N-terminal sequence is rich in positive and hyd…	10	1.38928	0.584963	1.58496	0.50888	-1.02975	-0.436099	-0.415037	0.0001948	0.514811	0.857247	0.603018	0.875742	0.528572	0.53377	Q9SRY4	reviewed	LPA1	-	Protein LOW PSII ACCUMULATION 1, chloroplastic	Chloroplast;Membrane;Plastid;Reference proteome;Repeat;TPR repeat;Thylakoid;Transit peptide;Transmembrane;Transmembrane helix	SUBCELLULAR LOCATION: Plastid, chloroplast thylakoid membrane {ECO:0000269|PubMed:16531500}; Multi-pass membrane protein {ECO:0000269|PubMed:16531500}.	photosystem II oxygen evolving complex assembly [GO:0010270]	-	chloroplast [GO:0009507]; chloroplast thylakoid membrane [GO:0009535]; extracellular region [GO:0005576]; integral component of membrane [GO:0016021]	-	-	-	18.4785	-	19.5862	20.2313	38.5725	-	-
-	-	-	-	-	-	AH022491-RA	AT1G02920.1	-	-	-	Orthogroup410	AT1G02920	protein_coding	Encodes glutathione transferase belonging to the phi class of GSTs. Naming convention according to Wagner et al. (2002).	NA	NA	NA	-0.807355	6.51021	2.84609	-0.422455	-1.18948	NA	NA	0.510989	1	0.992248	0.530455	0.870333	Q9SRY5	reviewed	GSTF7	GST11 GSTF8	Glutathione S-transferase F7 (EC 2.5.1.18) (AtGSTF8) (GST class-phi member 7) (Glutathione S-transferase 11)	Cytoplasm;Detoxification;Reference proteome;Stress response;Transferase	SUBCELLULAR LOCATION: Cytoplasm, cytosol {ECO:0000305}.	defense response to bacterium [GO:0042742]; defense response to fungus [GO:0050832]; glutathione metabolic process [GO:0006749]; response to cadmium ion [GO:0046686]; toxin catabolic process [GO:0009407]	cobalt ion binding [GO:0050897]; copper ion binding [GO:0005507]; glutathione binding [GO:0043295]; glutathione transferase activity [GO:0004364]	cytoplasm [GO:0005737]; cytosol [GO:0005829]; extracellular region [GO:0005576]; nucleus [GO:0005634]; vacuole [GO:0005773]	2.5.1.18	RHEA:16437	CATALYTIC ACTIVITY: Reaction=glutathione + RX = a halide anion + an S-substituted glutathione + H(+); Xref=Rhea:RHEA:16437, ChEBI:CHEBI:15378, ChEBI:CHEBI:16042, ChEBI:CHEBI:17792, ChEBI:CHEBI:57925, ChEBI:CHEBI:90779; EC=2.5.1.18; Evidence={ECO:0000250|UniProtKB:O80852};	-	-	-	16.6109	867.758	-	-
-	-	-	-	-	GOSA_00003500-RA	-	AT1G02930.2	-	Orthogroup410	-	Orthogroup410	AT1G02930	protein_coding	Encodes glutathione transferase belonging to the phi class of GSTs. Naming convention according to Wagner et al. (2002).	NA	NA	-4.22239	NA	7.34093	3.13029	-1.16636	-1.80023	NA	0.998651	NA	1	0.996895	0.882334	0.969761	P42760	reviewed	GSTF6	ERD11 GST1 GSTF3	Glutathione S-transferase F6 (AtGSTF6) (EC 2.5.1.18) (AtGSTF3) (GST class-phi member 6) (Glutathione S-transferase 1) (AtGST1) (Protein EARLY RESPONSE TO DEHYDRATION 11)	Cytoplasm;Detoxification;Plant defense;Reference proteome;Stress response;Transferase	SUBCELLULAR LOCATION: Cytoplasm, cytosol {ECO:0000305}.	defense response to bacterium [GO:0042742]; glutathione metabolic process [GO:0006749]; response to cadmium ion [GO:0046686]; response to oxidative stress [GO:0006979]; response to water deprivation [GO:0009414]; toxin catabolic process [GO:0009407]	camalexin binding [GO:2001147]; cobalt ion binding [GO:0050897]; copper ion binding [GO:0005507]; glutathione binding [GO:0043295]; glutathione transferase activity [GO:0004364]; quercitrin binding [GO:2001227]	cell wall [GO:0005618]; cytoplasm [GO:0005737]; cytosol [GO:0005829]; extracellular region [GO:0005576]; mitochondrion [GO:0005739]; plasmodesma [GO:0009506]; vacuole [GO:0005773]	2.5.1.18	RHEA:16437	CATALYTIC ACTIVITY: Reaction=glutathione + RX = a halide anion + an S-substituted glutathione + H(+); Xref=Rhea:RHEA:16437, ChEBI:CHEBI:15378, ChEBI:CHEBI:16042, ChEBI:CHEBI:17792, ChEBI:CHEBI:57925, ChEBI:CHEBI:90779; EC=2.5.1.18;	-	-	29.3835	-	1080.02	-	-
-	-	-	-	-	-	-	AT1G02940.4	-	-	-	Orthogroup15800	AT1G02940	protein_coding	Encodes glutathione transferase belonging to the phi class of GSTs. Naming convention according to Wagner et al. (2002).	NA	NA	NA	NA	0.923917	NA	NA	NA	NA	NA	NA	0.480817	NA	NA	NA	Q9SRY6	reviewed	GSTF5	-	Glutathione S-transferase F5 (AtGSTF5) (EC 2.5.1.18) (GST class-phi member 5)	Cytoplasm;Detoxification;Reference proteome;Transferase	SUBCELLULAR LOCATION: Cytoplasm, cytosol {ECO:0000305}.	glutathione metabolic process [GO:0006749]; toxin catabolic process [GO:0009407]	glutathione binding [GO:0043295]; glutathione transferase activity [GO:0004364]	cytoplasm [GO:0005737]; cytosol [GO:0005829]; mitochondrion [GO:0005739]	2.5.1.18	RHEA:16437	CATALYTIC ACTIVITY: Reaction=glutathione + RX = a halide anion + an S-substituted glutathione + H(+); Xref=Rhea:RHEA:16437, ChEBI:CHEBI:15378, ChEBI:CHEBI:16042, ChEBI:CHEBI:17792, ChEBI:CHEBI:57925, ChEBI:CHEBI:90779; EC=2.5.1.18;	-	-	-	-	1.3225	-	-
-	-	-	-	-	-	-	AT1G02950.3	-	-	-	Orthogroup15800	AT1G02950	protein_coding	Encodes glutathione transferase belonging to the phi class of GSTs. Naming convention according to Wagner et al. (2002).	NA	NA	NA	NA	-0.661045	0.584963	-0.485427	-0.222392	NA	NA	NA	0.95734	0.883657	0.466438	0.773529	Q84TK0	reviewed	GSTF4	GST31	Glutathione S-transferase F4 (AtGSTF4) (EC 2.5.1.18) (GST class-phi member 4) (Glutathione S-transferase 31)	Alternative splicing;Cytoplasm;Detoxification;Reference proteome;Transferase	SUBCELLULAR LOCATION: Cytoplasm, cytosol {ECO:0000305}.	glutathione metabolic process [GO:0006749]; toxin catabolic process [GO:0009407]	glutathione binding [GO:0043295]; glutathione transferase activity [GO:0004364]	cytoplasm [GO:0005737]; cytosol [GO:0005829]	2.5.1.18	RHEA:16437	CATALYTIC ACTIVITY: Reaction=glutathione + RX = a halide anion + an S-substituted glutathione + H(+); Xref=Rhea:RHEA:16437, ChEBI:CHEBI:15378, ChEBI:CHEBI:16042, ChEBI:CHEBI:17792, ChEBI:CHEBI:57925, ChEBI:CHEBI:90779; EC=2.5.1.18;	-	-	-	-	3.9275	-	-
-	-	-	-	-	-	-	AT1G02952.1	-	-	-	-	AT1G02952	antisense_long_noncoding_rna	Natural antisense transcript overlaps with AT1G02950;(source:Araport11)	NA	NA	NA	NA	NA	NA	NA	NA	NA	NA	NA	NA	NA	NA	NA	-	-	-	-	-	-	-	-	-	-	-	-	-	-	-	-	-	1	-	-
BS4098_c0_g1_i12	Complete	1.63086e-37	147.132	-	GOSA_00003511-RA	AH022190-RA	AT1G02960.5	Orthogroup16907	Orthogroup11871	Orthogroup11871	Orthogroup11871	AT1G02960	protein_coding	kinetochore protein;(source:Araport11)	NA	-0.290741	0.485427	1	0.50888	0.321928	2	1.58496	0.868846	0.386434	0.686048	0.527301	0.49705	0.871766	0.876079	C0Z2W6	unreviewed	-	-	AT1G02960 protein (Kinetochore protein)	Reference proteome	-	-	-	-	-	-	-	2.79058	-	6.02474	3.25231	3.35	-	-
-	-	-	-	-	-	-	AT1G02965.1	-	-	-	Orthogroup11871	AT1G02965	protein_coding	hypothetical protein;(source:Araport11)	NA	NA	NA	NA	NA	NA	NA	NA	NA	NA	NA	NA	NA	NA	NA	F4HZ96	unreviewed	-	-	Uncharacterized protein	Reference proteome	-	-	-	-	-	-	-	-	-	-	-	1	-	-
-	-	-	-	-	GOSA_00003513-RA	AH022188-RA	AT1G02970.1	-	Orthogroup13822	Orthogroup13822	Orthogroup13822	AT1G02970	protein_coding	Protein kinase that negatively regulates the entry into mitosis.	NA	NA	-0.584963	-0.415037	-1.07608	-1.58496	-0.584963	-0.584963	NA	0.369282	0.366174	0.787556	0.829123	0.517088	0.513212	Q8L4H0	reviewed	WEE1	-	Wee1-like protein kinase (EC 2.7.10.2) (Wee1-At)	ATP-binding;Cell cycle;Cell division;Kinase;Magnesium;Metal-binding;Mitosis;Nucleotide-binding;Nucleus;Reference proteome;Transferase;Tyrosine-protein kinase	SUBCELLULAR LOCATION: Nucleus {ECO:0000269|PubMed:16856985}.	cell cycle arrest [GO:0007050]; cell division [GO:0051301]; DNA replication checkpoint [GO:0000076]	ATP binding [GO:0005524]; metal ion binding [GO:0046872]; non-membrane spanning protein tyrosine kinase activity [GO:0004715]; protein kinase activity [GO:0004672]; protein tyrosine kinase activity [GO:0004713]; transmembrane receptor protein tyrosine kinase activity [GO:0004714]	nucleus [GO:0005634]	2.7.10.2	RHEA:10596	CATALYTIC ACTIVITY: Reaction=ATP + L-tyrosyl-[protein] = ADP + H(+) + O-phospho-L-tyrosyl-[protein]; Xref=Rhea:RHEA:10596, Rhea:RHEA-COMP:10136, Rhea:RHEA-COMP:10137, ChEBI:CHEBI:15378, ChEBI:CHEBI:30616, ChEBI:CHEBI:46858, ChEBI:CHEBI:82620, ChEBI:CHEBI:456216; EC=2.7.10.2; Evidence={ECO:0000255|PROSITE-ProRule:PRU10027};	-	-	2.4891	3.47418	1.7725	-	-
-	-	-	-	-	-	-	AT1G02980.1	-	-	-	Orthogroup12115	AT1G02980	protein_coding	encodes an Arabidopsis cullin	NA	NA	NA	NA	NA	NA	NA	NA	NA	NA	NA	NA	NA	NA	NA	Q9SRZ0	reviewed	CUL2	-	Cullin-2 (AtCUL1)	Isopeptide bond;Reference proteome;Ubl conjugation;Ubl conjugation pathway	-	protein ubiquitination [GO:0016567]; ubiquitin-dependent protein catabolic process [GO:0006511]	ubiquitin protein ligase binding [GO:0031625]; ubiquitin-protein transferase activity [GO:0004842]	chloroplast envelope [GO:0009941]; cullin-RING ubiquitin ligase complex [GO:0031461]; SCF ubiquitin ligase complex [GO:0019005]	-	-	-	-	-	-	-	1	-	-
-	-	-	-	-	-	-	AT1G02990.4	-	-	-	-	AT1G02990	protein_coding	hypothetical protein;(source:Araport11)	NA	NA	NA	NA	2.09384	2.16993	0	1	NA	NA	NA	0.948036	0.548213	0.466438	0.828349	A0A1P8AM24	unreviewed	-	-	Uncharacterized protein	Proteomics identification;Reference proteome	-	-	-	-	-	-	-	-	-	-	-	4.81	-	-
BS921_c0_g1_i27	Complete	0	815.068	-	GOSA_00017066-RA	AH021667-RA	AT1G03000.1	Orthogroup2681	-	Orthogroup2681	Orthogroup2681	AT1G03000	protein_coding	Encodes an apparent ATPase similar to yeast and human protein required for peroxisomal biogenesis. May facilitate recycling of PEX5, the peroxisomal matrix protein receptor, and thereby promote peroxisomal matrix protein import.	NA	-0.30012	NA	0.652077	-0.365589	-0.736966	0.0995357	0.0995357	0.817855	NA	0.462116	0.513559	0.579063	0.470104	0.465284	Q8RY16	reviewed	PEX6	-	Peroxisome biogenesis protein 6 (Peroxin-6) (AtPEX6)	ATP-binding;Cytoplasm;Nucleotide-binding;Peroxisome biogenesis;Protein transport;Reference proteome;Transport	SUBCELLULAR LOCATION: Cytoplasm {ECO:0000269|PubMed:21487094}. Note=Localizes to the peroxisome when interacting with APEM9. {ECO:0000269|PubMed:21487094}.	fatty acid beta-oxidation [GO:0006635]; protein import into peroxisome matrix [GO:0016558]	ATPase activity [GO:0016887]; ATP binding [GO:0005524]	cytosol [GO:0005829]; peroxisomal membrane [GO:0005778]	-	-	-	4.70292	-	2.00054	9.3557	11.03	-	-
-	-	-	-	-	GOSA_00026459-RA	AH012842-RA	AT1G03010.1	-	Orthogroup10320	Orthogroup10320	Orthogroup10320	AT1G03010	protein_coding	Phototropic-responsive NPH3 family protein;(source:Araport11)	NA	NA	-0.584963	NA	NA	NA	NA	NA	NA	0.369282	NA	NA	NA	NA	NA	Q9SA69	reviewed	-	-	BTB/POZ domain-containing protein At1g03010	Coiled coil;Phosphoprotein;Reference proteome;Ubl conjugation pathway	-	pollen tube growth [GO:0009860]; protein ubiquitination [GO:0016567]	-	-	-	-	-	-	-	2.4891	1.82677	1.0325	-	-
BS4139_c1_g1_i5	Complete	1.47238e-33	125.176	-	GOSA_00026764-RA	AH012857-RA	AT1G03020.1	Orthogroup169	Orthogroup169	Orthogroup169	Orthogroup169	AT1G03020	protein_coding	Encodes a member of the CC-type glutaredoxin (ROXY) family that has been shown to interact with the transcription factor TGA2.	NA	1.72495	1.70044	4.70044	3.38335	2	-0.736966	-0.736966	0.0187507	0.886373	0.995968	0.995981	0.945916	0.541788	0.538796	Q9SA68	reviewed	GRXS1	ROXY16	Monothiol glutaredoxin-S1 (AtGrxS1) (Protein ROXY 16)	2Fe-2S;Cytoplasm;Iron;Iron-sulfur;Metal-binding;Redox-active center;Reference proteome	SUBCELLULAR LOCATION: Cytoplasm {ECO:0000250}.	-	2 iron, 2 sulfur cluster binding [GO:0051537]; metal ion binding [GO:0046872]; protein disulfide oxidoreductase activity [GO:0015035]	cytoplasm [GO:0005737]	-	-	-	3.13799	-	25.3074	13.4623	8.5175	-	-
BS8866_c1_g1_i2	Complete	1.65112e-129	378.637	1215	GOSA_00019485-RA	AH002614-RA	AT1G03030.1	Orthogroup8578	Orthogroup8578	Orthogroup8578	Orthogroup8578	AT1G03030	protein_coding	P-loop containing nucleoside triphosphate hydrolases superfamily protein;(source:Araport11)	NA	-0.0922022	0.199309	0.485427	0.771914	1	0.584963	0.192645	0.905614	0.320652	0.410032	0.582577	0.485763	0.480458	0.475851	A0A1P8AMF1	unreviewed	-	-	p-loop containing nucleoside triphosphate hydrolases superfamily protein	Hydrolase;Proteomics identification;Reference proteome	-	-	ATP binding [GO:0005524]; hydrolase activity [GO:0016787]; kinase activity [GO:0016301]	-	-	-	-	21.4329	8	29.0309	11.8056	15.6	-	-
-	-	-	-	-	GOSA_00008204-RA	AH010804-RA	AT1G03040.1	-	Orthogroup14977	Orthogroup14977	Orthogroup3017	AT1G03040	protein_coding	Governs the competence of pericycle cells to initiate lateral root primordium formation.	NA	NA	1.74723	0.263034	1.92392	1.48543	1.87447	1.87447	NA	0.889458	0.348724	0.880642	0.875273	0.495602	0.533997	Q93Y00	reviewed	BHLH7	EN92	Transcription factor bHLH7 (Basic helix-loop-helix protein 7) (AtbHLH7) (bHLH 7) (Transcription factor EN 92) (bHLH transcription factor bHLH007)	Alternative splicing;DNA-binding;Nucleus;Reference proteome;Transcription;Transcription regulation	SUBCELLULAR LOCATION: Nucleus {ECO:0000255|PROSITE-ProRule:PRU00981}.	regulation of transcription by RNA polymerase II [GO:0006357]	DNA-binding transcription factor activity [GO:0003700]; DNA-binding transcription factor activity, RNA polymerase II-specific [GO:0000981]; protein dimerization activity [GO:0046983]; RNA polymerase II cis-regulatory region sequence-specific DNA binding [GO:0000978]	nucleus [GO:0005634]	-	-	-	-	-	30.3781	16.7053	30.32	-	-
-	-	-	-	-	GOSA_00008080-RA	AH007860-RA	AT1G03050.1	-	Orthogroup9416	Orthogroup9416	Orthogroup9416	AT1G03050	protein_coding	Phosphatidylinositol binding clathrin assembly protein 5A/B are recent paralogs with overlapping functions in recycling ANXUR proteins to the pollen tube membrane.	NA	NA	0.584963	NA	NA	1.58496	NA	NA	NA	0.369282	NA	NA	0.829123	NA	NA	Q9SA65	reviewed	-	-	Putative clathrin assembly protein At1g03050	Coated pit;Cytoplasmic vesicle;Endocytosis;Golgi apparatus;Membrane;Reference proteome	SUBCELLULAR LOCATION: Membrane, clathrin-coated pit {ECO:0000250}. Golgi apparatus {ECO:0000250}. Cytoplasmic vesicle, clathrin-coated vesicle {ECO:0000250}. Note=Colocalized with clathrin in the Golgi area. {ECO:0000250}.	clathrin coat assembly [GO:0048268]; clathrin-dependent endocytosis [GO:0072583]; pollen tube growth [GO:0009860]; protein localization to plasma membrane [GO:0072659]; vesicle budding from membrane [GO:0006900]	1-phosphatidylinositol binding [GO:0005545]; clathrin heavy chain binding [GO:0032050]; phosphatidylinositol-4,5-bisphosphate binding [GO:0005546]; SNARE binding [GO:0000149]	clathrin-coated pit [GO:0005905]; clathrin-coated vesicle [GO:0030136]; Golgi apparatus [GO:0005794]; pollen tube [GO:0090406]; pollen tube tip [GO:0090404]	-	-	-	-	-	2.51223	1.02432	1.4775	-	-
BS7377_c0_g1_i5	Complete	2.75449e-72	226.483	-	GOSA_00025848-RA	AH002601-RA	AT1G03055.1	Orthogroup8576	Orthogroup8576	Orthogroup8576	Orthogroup8576	AT1G03055	protein_coding	Encodes the ortholog of rice D27. It is plastid-localized and is required for the inhibition of secondary bud outgrowth and operates on a nonmobile precursor upstream of MAX1 in the SL biosynthesis pathway.	NA	1.84308	6.22882	NA	-1.07608	-2.32193	1	0.584963	0.00193806	0.999387	NA	0.953709	0.929186	0.466438	0.472328	Q7XA78	reviewed	D27	-	Beta-carotene isomerase D27, chloroplastic (EC 5.2.1.14) (Protein DWARF-27 homolog) (AtD27)	Alternative splicing;Chloroplast;Iron;Isomerase;Metal-binding;Plastid;Reference proteome;Transit peptide	SUBCELLULAR LOCATION: Plastid, chloroplast {ECO:0000269|PubMed:22623516}.	secondary shoot formation [GO:0010223]; strigolactone biosynthetic process [GO:1901601]	iron ion binding [GO:0005506]; isomerase activity [GO:0016853]	chloroplast [GO:0009507]; plastid [GO:0009536]	5.2.1.14	RHEA:34455	CATALYTIC ACTIVITY: Reaction=all-trans-beta-carotene = 9-cis-beta-carotene; Xref=Rhea:RHEA:34455, ChEBI:CHEBI:17579, ChEBI:CHEBI:67188; EC=5.2.1.14; Evidence={ECO:0000269|PubMed:22422982};	9.24233	-	37.8426	1.02432	4.4575	-	-
BS8499_c0_g1_i3	Complete	0	4949.42	-	GOSA_00025839-RA	AH017798-RA	AT1G03060.1	Orthogroup7348	Orthogroup13572	Orthogroup13572	Orthogroup7348	AT1G03060	protein_coding	Encodes a WD/BEACH domain protein involved in cell morphogenesis and ribonucleoprotein particle formation. It interacts with the P-body core component DCP2, associates to mRNA processing bodies (P-bodies), and regulates their assembly upon salt stress. It accumulates at the root hair apex via post-Golgi compartments and positively regulates tip growth by maintaining tip-focused vesicle secretion …	NA	-0.350214	0	NA	1.73127	0.874469	-0.485427	-0.222392	0.779582	0.256736	NA	0.903244	0.580798	0.51362	0.475115	F4HZB2	reviewed	SPI	BCHA1	Protein SPIRRIG (BEACH domain-containing protein A1) (BEACH-domain homolog A1)	Cytoplasm;Reference proteome;Repeat;WD repeat	SUBCELLULAR LOCATION: Cytoplasm {ECO:0000269|PubMed:26133670}. Cytoplasm, P-body {ECO:0000269|PubMed:26133670}. Note=Recruited to P-bodies by DCP1 in a salt stress-dependent manner. {ECO:0000269|PubMed:26133670}.	cellular response to salt stress [GO:0071472]; mucilage extrusion from seed coat [GO:0080001]; multidimensional cell growth [GO:0009825]; P-body assembly [GO:0033962]; regulation of intracellular mRNA localization [GO:1904580]; regulation of vacuolar transport [GO:1903335]; response to abscisic acid [GO:0009737]; trichome morphogenesis [GO:0010090]; vacuole organization [GO:0007033]	-	cytoplasm [GO:0005737]; P-body [GO:0000932]	-	-	-	10.4181	-	3.0008	1.64741	8.765	-	-
BS21647_c0_g1_i2	Complete	1.90142e-121	359.762	-	GOSA_00025821-RA	AH002594-RA	AT1G03070.1	Orthogroup1892	Orthogroup1892	Orthogroup1892	Orthogroup1892	AT1G03070	protein_coding	Bax inhibitor-1 family protein;(source:Araport11)	NA	1.5122	-0.415037	-0.321928	0.923917	2	2.45943	2.58496	0.00499034	0.379011	0.360121	0.480817	0.907964	0.96354	0.980891	Q9SA63	reviewed	LFG4	-	Protein LIFEGUARD 4 (AtLFG4)	Membrane;Reference proteome;Transmembrane;Transmembrane helix	SUBCELLULAR LOCATION: Membrane {ECO:0000255}; Multi-pass membrane protein {ECO:0000255}.	-	-	integral component of membrane [GO:0016021]	-	-	-	9.08651	-	6.97874	8.99698	2.07	-	-
BS240_c0_g1_i1	Complete	0	1132.47	-	GOSA_00004942-RA	AH002590-RA	AT1G03080.3	Orthogroup1891	Orthogroup1891	Orthogroup1891	Orthogroup1891	AT1G03080	protein_coding	kinase interacting (KIP1-like) family protein;(source:Araport11)	2	-0.722694	-0.917538	0.874469	2.38335	2.32193	0.736966	0.415037	0.0601007	0.59846	0.499312	0.976898	0.971865	0.503469	0.473256	F4HZB5	reviewed	NET1D	-	Protein NETWORKED 1D	Coiled coil;Reference proteome	-	-	actin filament binding [GO:0051015]	plasma membrane [GO:0005886]	-	-	-	35.1271	-	26.3105	8.73261	34.2125	-	-
BS1513_c0_g2_i2	Complete	0	663.685	1137	GOSA_00004943-RA	AH002589-RA	AT1G03090.1	Orthogroup1890	Orthogroup1890	Orthogroup1890	Orthogroup1890	AT1G03090	protein_coding	MCCA is the biotinylated subunit of the dimer MCCase, which is involved in leucine degradation. Both subunits are nuclear coded and the active enzyme is located in the mitochondrion.	NA	0.93635	1.50901	1.1375	-0.0760826	-2.72792	-0.321928	-0.321928	0.270974	0.853235	0.779846	0.589112	0.992076	0.521207	0.493314	Q42523	reviewed	MCCA	-	Methylcrotonoyl-CoA carboxylase subunit alpha, mitochondrial (MCCase subunit alpha) (EC 6.4.1.4) (3-methylcrotonyl-CoA carboxylase 1) (3-methylcrotonyl-CoA:carbon dioxide ligase subunit alpha)	ATP-binding;Alternative splicing;Biotin;Ligase;Manganese;Metal-binding;Mitochondrion;Nucleotide-binding;Phosphoprotein;Reference proteome;Transit peptide	SUBCELLULAR LOCATION: Mitochondrion matrix.	leucine catabolic process [GO:0006552]	ATP binding [GO:0005524]; CoA carboxylase activity [GO:0016421]; cobalt ion binding [GO:0050897]; methylcrotonoyl-CoA carboxylase activity [GO:0004485]	cytosolic ribosome [GO:0022626]; extracellular region [GO:0005576]; mitochondrial matrix [GO:0005759]; mitochondrion [GO:0005739]	6.4.1.4	RHEA:13589	CATALYTIC ACTIVITY: Reaction=3-methyl-(2E)-butenoyl-CoA + ATP + hydrogencarbonate = ADP + H(+) + phosphate + trans-3-methylglutaconyl-CoA; Xref=Rhea:RHEA:13589, ChEBI:CHEBI:15378, ChEBI:CHEBI:17544, ChEBI:CHEBI:30616, ChEBI:CHEBI:43474, ChEBI:CHEBI:57344, ChEBI:CHEBI:57346, ChEBI:CHEBI:456216; EC=6.4.1.4;	10.3368	10	50.0337	15.8178	25.53	-	-
BS1481_c0_g1_i11	Complete	0	951.044	-	GOSA_00011355-RA	AH002586-RA	AT1G03100.1	Orthogroup5090	Orthogroup5090	Orthogroup5090	Orthogroup5090	AT1G03100	protein_coding	Pentatricopeptide repeat (PPR) superfamily protein;(source:Araport11)	NA	-0.409326	1.22239	0	-0.0760826	0.584963	NA	NA	0.767104	0.711213	0.303206	0.480817	0.52205	NA	NA	Q9SA60	reviewed	-	-	Pentatricopeptide repeat-containing protein At1g03100, mitochondrial	Mitochondrion;Reference proteome;Repeat;Transit peptide	SUBCELLULAR LOCATION: Mitochondrion {ECO:0000305}.	-	-	mitochondrion [GO:0005739]	-	-	-	4.88639	-	5.0476	3.8754	2.1925	-	-
-	-	-	-	-	-	-	AT1G03103.1	-	-	-	-	AT1G03103	protein_coding	Bifunctional inhibitor/lipid-transfer protein/seed storage 2S albumin superfamily protein;(source:Araport11)	NA	NA	NA	NA	NA	NA	NA	NA	NA	NA	NA	NA	NA	NA	NA	F4HZB9	reviewed	LTPG19	-	Non-specific lipid transfer protein GPI-anchored 19 (AtLTPG-19) (Protein LTP-GPI-ANCHORED 19)	Cell membrane;Disulfide bond;GPI-anchor;Glycoprotein;Lipoprotein;Membrane;Reference proteome;Signal	SUBCELLULAR LOCATION: Cell membrane {ECO:0000255}; Lipid-anchor, GPI-anchor {ECO:0000255}.	-	-	anchored component of membrane [GO:0031225]; plasma membrane [GO:0005886]	-	-	-	-	-	-	-	1	-	-
-	-	-	-	-	-	-	AT1G03106.1	-	-	-	-	AT1G03106	protein_coding	hypothetical protein;(source:Araport11)	NA	NA	NA	NA	0.923917	NA	NA	NA	NA	NA	NA	0.480817	NA	NA	NA	-	-	-	-	-	-	-	-	-	-	-	-	-	-	-	-	-	1.4425	-	-
BS12229_c0_g1_i1	Complete	6.65557e-173	497.278	-	GOSA_00004963-RA	AH002540-RA	AT1G03110.1	Orthogroup8565	Orthogroup8565	Orthogroup8565	Orthogroup8565	AT1G03110	protein_coding	Encodes a gene involved in the modification of nucleosides in tRNA. Mutants have no 7-methylguanosine.	NA	-0.883248	-0.652077	0	-1.07608	-2	-0.678072	-0.678072	0.0143556	0.521032	0.303206	0.838189	0.959021	0.546606	0.543532	Q93WD7	unreviewed	TRM82	AtTRM82 tRNA modification 82	tRNA (guanine-N(7)-)-methyltransferase non-catalytic subunit (WD repeat-containing protein 4 homolog)	Nucleus;Proteomics identification;Reference proteome;Repeat;WD repeat;tRNA processing	SUBCELLULAR LOCATION: Nucleus {ECO:0000256|HAMAP-Rule:MF_03056}.	7-methylguanosine metabolic process [GO:0008618]; tRNA (guanine-N7)-methylation [GO:0106004]; tRNA modification [GO:0006400]	-	cytosol [GO:0005829]; nucleus [GO:0005634]; tRNA methyltransferase complex [GO:0043527]	-	-	-	16.3677	-	18.4009	6.32526	5.8375	-	-
-	-	-	-	-	-	-	AT1G03120.1	-	-	-	Orthogroup1408	AT1G03120	protein_coding	responsive to abscisic acid 28;(source:Araport11)	NA	NA	NA	NA	-1.07608	NA	NA	NA	NA	NA	NA	0.787556	NA	NA	NA	Q9SA57	reviewed	-	-	Late embryogenesis abundant protein 3 (LEA 3)	Cytoplasm;Nucleus;Reference proteome;Repeat	SUBCELLULAR LOCATION: Cytoplasm {ECO:0000269|PubMed:25005920}. Nucleus {ECO:0000269|PubMed:25005920}.	cellular ion homeostasis [GO:0006873]; response to lithium ion [GO:0010226]; seed germination [GO:0009845]	-	cytosol [GO:0005829]; nucleolus [GO:0005730]; nucleus [GO:0005634]	-	-	-	-	-	-	-	1.5125	-	-
BS6250_c0_g1_i9	Complete	3.98087e-99	292.738	615	-	AH004014-RA	AT1G03130.1	Orthogroup1325	-	Orthogroup1325	Orthogroup1325	AT1G03130	protein_coding	Encodes a protein predicted by sequence similarity with spinach PsaD to be photosystem I reaction center subunit II (PsaD2)	1	1.48555	NA	10.0522	-4.64048	-4.57783	-0.0112382	0.0782971	0.00151883	NA	1	0.999997	0.999995	0.466658	0.466919	Q9SA56	reviewed	PSAD2	-	Photosystem I reaction center subunit II-2, chloroplastic (Photosystem I 20 kDa subunit 2) (PSI-D2)	Chloroplast;Membrane;Phosphoprotein;Photosynthesis;Photosystem I;Plastid;Reference proteome;Thylakoid;Transit peptide	SUBCELLULAR LOCATION: Plastid, chloroplast thylakoid membrane {ECO:0000250}; Peripheral membrane protein {ECO:0000250}; Stromal side {ECO:0000250}.	photosynthesis [GO:0015979]	mRNA binding [GO:0003729]; protein domain specific binding [GO:0019904]	chloroplast envelope [GO:0009941]; chloroplast thylakoid [GO:0009534]; chloroplast thylakoid membrane [GO:0009535]; extracellular region [GO:0005576]; photosystem I reaction center [GO:0009538]; thylakoid [GO:0009579]	-	-	-	1663.37	922	-	2125.15	1119.93	0.938912	0.217141
BS1109_c0_g1_i3	Complete	3.52431e-153	450.669	-	-	-	AT1G03140.1	Orthogroup12212	-	-	Orthogroup12212	AT1G03140	protein_coding	PRP18a is one of two paralogs (the other being PRP18b) which are highly similar to the step II splicing factors in yeast. Loss of function mutations show defects in alternative splicing, mostly intron retention events.	NA	0.351151	NA	NA	0.22648	-0.452512	0.584963	0.658963	0.460154	NA	NA	0.505237	0.542142	0.564895	0.565306	A0A178WM57	unreviewed	-	-	Pre-mRNA-splicing factor 18	Coiled coil;Nucleus;Spliceosome;mRNA processing;mRNA splicing	-	mRNA processing [GO:0006397]; RNA splicing [GO:0008380]	-	spliceosomal complex [GO:0005681]	-	-	-	18.2833	-	-	-	38.9	-	-
BS29672_c0_g1_i4	Complete	1.22083e-92	276.174	-	GOSA_00005694-RA	AH012711-RA	AT1G03150.1	Orthogroup6595	Orthogroup6595	Orthogroup6595	Orthogroup6595	AT1G03150	protein_coding	Acyl-CoA N-acyltransferases (NAT) superfamily protein;(source:Araport11)	NA	-0.6219	0.321928	0.827163	0.817002	0	0.707819	0.82103	0.112484	0.382791	0.52313	0.592919	0.471983	0.570999	0.582236	Q8LGI8	reviewed	NAA20	NBC	N-terminal acetyltransferase B complex catalytic subunit NAA20 (EC 2.3.1.254) (NatB N-alpha-terminal acetylation complex catalytic subunit)	Acyltransferase;Reference proteome;Transferase	-	N-terminal peptidyl-methionine acetylation [GO:0017196]	peptide alpha-N-acetyltransferase activity [GO:0004596]	NatB complex [GO:0031416]	2.3.1.254	RHEA:50484; RHEA:50492; RHEA:50480; RHEA:50488	CATALYTIC ACTIVITY: Reaction=acetyl-CoA + N-terminal L-methionyl-L-asparaginyl-[protein] = CoA + H(+) + N-terminal N(alpha)-acetyl-L-methionyl-L-asparaginyl-[protein]; Xref=Rhea:RHEA:50484, Rhea:RHEA-COMP:12694, Rhea:RHEA-COMP:12695, ChEBI:CHEBI:15378, ChEBI:CHEBI:57287, ChEBI:CHEBI:57288, ChEBI:CHEBI:133356, ChEBI:CHEBI:133358; EC=2.3.1.254; Evidence={ECO:0000269|PubMed:25966763}; CATALYTIC ACTI…	17.608	-	22.0521	42.8606	20.5225	-	-
BS1445_c0_g1_i37	Complete	0	862.448	-	GOSA_00019808-RA	AH021942-RA	AT1G03160.4	Orthogroup4583	Orthogroup16629	Orthogroup4583	Orthogroup4583	AT1G03160	protein_coding	A new plant-specific member of the dynamin superfamily; defines a new protein class within the dynamin superfamily of membrane remodeling GTPases that regulates organization of the thylakoid network in plants. Targeted to chloroplasts and associated with thylakoid and envelope membranes as punctate structures. Knockout mutants have abnormalities in chloroplast and thylakoid morphology, including …	NA	0.611145	2.22239	2.08746	0.383349	0	-0.321928	-0.321928	0.150485	0.923795	0.933284	0.961616	0.471983	0.776847	0.4615	Q1KPV0	reviewed	FZL	-	Probable transmembrane GTPase FZO-like, chloroplastic (EC 3.6.5.-)	Alternative splicing;Chloroplast;Coiled coil;Developmental protein;GTP-binding;Hydrolase;Membrane;Nucleotide-binding;Plastid;Plastid inner membrane;Reference proteome;Thylakoid;Transit peptide;Transmembrane;Transmembrane helix	SUBCELLULAR LOCATION: Plastid, chloroplast inner membrane {ECO:0000269|PubMed:16617119}; Multi-pass membrane protein {ECO:0000255}. Plastid, chloroplast thylakoid membrane {ECO:0000269|PubMed:16617119}; Multi-pass membrane protein {ECO:0000255}. Note=Localizes in a punctate pattern in chloroplasts. {ECO:0000269|PubMed:16617119}.	negative regulation of defense response to bacterium [GO:1900425]; negative regulation of plant-type hypersensitive response [GO:0034051]; thylakoid membrane organization [GO:0010027]; vegetative to reproductive phase transition of meristem [GO:0010228]	GTP binding [GO:0005525]; hydrolase activity [GO:0016787]	chloroplast [GO:0009507]; chloroplast inner membrane [GO:0009706]; chloroplast membrane [GO:0031969]; chloroplast outer membrane [GO:0009707]; chloroplast thylakoid membrane [GO:0009535]; integral component of membrane [GO:0016021]	3.6.5.-	-	-	14.4888	-	8.6295	10.295	6.1125	-	-
-	-	-	-	-	-	-	AT1G03165.1	-	-	-	-	AT1G03165	protein_coding	hypothetical protein;(source:Araport11)	NA	NA	NA	NA	-2.39801	-2	1.32193	2.32193	NA	NA	NA	0.932529	0.907964	0.835965	0.960232	-	-	-	-	-	-	-	-	-	-	-	-	-	-	-	-	-	2.7175	-	-
-	-	-	-	-	-	-	AT1G03170.1	-	-	-	Orthogroup15832	AT1G03170	protein_coding	A member of the FAF family proteins encoded by the FANTASTIC FOUR (FAF) genes: AT4G02810 (FAF1), AT1G03170 (FAF2), AT5G19260 (FAF3) and AT3G06020 (FAF4). FAFs have the potential to regulate shoot meristem size in Arabidopsis thaliana. FAFs can repress WUS, which ultimately leads to an arrest of meristem activity in FAF overexpressing lines.	NA	NA	NA	NA	NA	NA	NA	NA	NA	NA	NA	NA	NA	NA	NA	Q8GXU9	reviewed	FAF2	-	Protein FANTASTIC FOUR 2	Reference proteome	-	regulation of meristem growth [GO:0010075]	-	-	-	-	-	-	-	-	-	1.2825	-	-
BS2631_c0_g1_i5	Complete	3.51567e-74	233.032	-	GOSA_00015229-RA	AH021943-RA	AT1G03180.1	Orthogroup4584	Orthogroup4584	Orthogroup4584	Orthogroup4584	AT1G03180	protein_coding	Functions in chromosome axis remodeling and synapsis along with co factors PCH2 and ASY1.Required for chiasma formation.	NA	-0.587288	0.415037	1	0.923917	-0.584963	2	1.58496	0.254213	0.340997	0.686048	0.787556	0.776619	0.517088	0.4615	Q5Q0J3	unreviewed	-	-	Non-structural protein	Coiled coil;Reference proteome	-	chiasma assembly [GO:0051026]; regulation of exit from mitosis [GO:0007096]	-	cytoplasm [GO:0005737]; nucleus [GO:0005634]	-	-	-	12.2282	-	3.5125	3.25231	1.475	-	-
BS4160_c0_g1_i3	Complete	0	1372.45	-	GOSA_00002235-RA	AH005239-RA	AT1G03190.1	Orthogroup8980	Orthogroup8980	Orthogroup8980	Orthogroup8980	AT1G03190	protein_coding	UV damage and heat induce a common stress response in plants that leads to tissue death and reduced chloroplast function. The UVH6 product is suggested to be a negative regulator of this response.	NA	-0.46154	0	0	0.186952	0.169925	0.192645	0.36257	0.638432	0.256736	0.303206	0.480817	0.482296	0.477028	0.494855	Q8W4M7	reviewed	XPD	UVH6	General transcription and DNA repair factor IIH helicase subunit XPD (TFIIH subunit XPD) (EC 3.6.4.12) (ERCC2 homolog) (RAD3 homolog) (UV hypersensitive protein 6) (AtUVH6) (XPD homolog) (AtXPD)	4Fe-4S;ATP-binding;DNA damage;DNA repair;DNA-binding;Helicase;Hydrolase;Iron;Iron-sulfur;Metal-binding;Nucleotide-binding;Nucleus;Reference proteome;Transcription;Transcription regulation	SUBCELLULAR LOCATION: Nucleus {ECO:0000305}.	DNA repair [GO:0006281]; nucleotide-excision repair, DNA duplex unwinding [GO:0000717]; nucleotide-excision repair, DNA incision [GO:0033683]; positive regulation of mitotic recombination [GO:0045951]; response to heat [GO:0009408]; response to oxidative stress [GO:0006979]; response to UV [GO:0009411]; transcription by RNA polymerase II [GO:0006366]	4 iron, 4 sulfur cluster binding [GO:0051539]; ATP binding [GO:0005524]; damaged DNA binding [GO:0003684]; DNA helicase activity [GO:0003678]; metal ion binding [GO:0046872]	nucleus [GO:0005634]	3.6.4.12	RHEA:13065	CATALYTIC ACTIVITY: Reaction=ATP + H2O = ADP + H(+) + phosphate; Xref=Rhea:RHEA:13065, ChEBI:CHEBI:15377, ChEBI:CHEBI:15378, ChEBI:CHEBI:30616, ChEBI:CHEBI:43474, ChEBI:CHEBI:456216; EC=3.6.4.12;	5.45898	-	5.00134	6.32526	7.17	-	-
-	-	-	-	-	-	-	AT1G03200.1	-	-	-	Orthogroup15649	AT1G03200	protein_coding	hypothetical protein;(source:Araport11)	NA	NA	NA	NA	0.923917	3.27302	1	0.874469	NA	NA	NA	0.551215	0.995632	0.851857	0.567904	-	-	-	-	-	-	-	-	-	-	-	-	-	-	-	-	-	10.0175	-	-
-	-	-	-	-	-	AH012811-RA	AT1G03210.1	-	-	Orthogroup2398	Orthogroup2398	AT1G03210	protein_coding	Phenazine biosynthesis PhzC/PhzF protein;(source:Araport11)	NA	NA	NA	3.32193	2.79839	0.415037	-0.736966	-0.736966	NA	NA	0.975933	0.9908	0.503154	0.861884	0.856179	A0A1P8ARL5	unreviewed	-	-	Phenazine biosynthesis PhzC/PhzF protein	Proteomics identification;Reference proteome	-	biosynthetic process [GO:0009058]	isomerase activity [GO:0016853]	cytoplasm [GO:0005737]	-	-	-	-	-	-	5.43779	19.81	-	-
BS108275_c0_g1_i1	5'prime_partial	5.22368e-59	200.29	-	GOSA_00011507-RA	AH010832-RA	AT1G03220.1	Orthogroup547	Orthogroup5869	Orthogroup547	Orthogroup547	AT1G03220	protein_coding	Eukaryotic aspartyl protease family protein;(source:Araport11)	NA	-0.748178	-2.67807	2.27302	-0.146472	2.32193	0.522421	0.172837	0.672657	0.983424	0.944088	0.494946	0.976894	0.538821	0.476918	A0A178W8S3	unreviewed	-	-	Peptidase A1 domain-containing protein	Hydrolase;Protease;Signal	-	-	aspartic-type endopeptidase activity [GO:0004190]	-	-	-	-	0.84003	-	36.8739	35.1191	70.77	-	-
-	-	-	-	-	GOSA_00020326-RA	AH007768-RA	AT1G03230.1	-	Orthogroup547	Orthogroup5869	Orthogroup547	AT1G03230	protein_coding	Eukaryotic aspartyl protease family protein;(source:Araport11)	NA	NA	-5.67807	-0.415037	-0.906158	-2.90689	-0.765535	-1.08746	NA	0.999931	0.366174	0.589112	0.985818	0.570704	0.858162	A0A178WJ14	unreviewed	-	-	Uncharacterized protein	Hydrolase;Protease;Signal	-	-	aspartic-type endopeptidase activity [GO:0004190]	-	-	-	-	-	-	130.563	3.47418	10.4375	-	-
-	-	-	-	-	-	-	AT1G03240.1	-	-	-	Orthogroup15649	AT1G03240	protein_coding	hypothetical protein;(source:Araport11)	NA	NA	NA	NA	NA	NA	NA	NA	NA	NA	NA	NA	NA	NA	NA	F4I0U4	unreviewed	-	-	Uncharacterized protein	Reference proteome	-	-	-	-	-	-	-	-	-	-	-	1.1225	-	-
BS11315_c0_g1_i5	Complete	2.31928e-87	268.085	-	GOSA_00028878-RA	AH021918-RA	AT1G03250.1	Orthogroup7786	Orthogroup7786	Orthogroup7786	Orthogroup7786	AT1G03250	protein_coding	R3H domain protein involved in ribosome biogenesis.	NA	-0.0927054	1.51937	-0.736966	2.50888	2.05063	-1.04439	-0.956931	0.150601	0.854331	0.480864	0.914794	0.97198	0.865666	0.584848	Q8L3X7	unreviewed	-	-	At1g03250/F15K9_13 (R3H domain protein)	Proteomics identification;Reference proteome	-	-	nucleic acid binding [GO:0003676]	-	-	-	-	18.5354	-	86.9483	7.79331	45.1	-	-
BS10911_c0_g1_i15	Complete	2.58758e-89	273.863	-	GOSA_00003479-RA	AH012918-RA	AT1G03260.1	Orthogroup780	Orthogroup780	Orthogroup780	Orthogroup780	AT1G03260	protein_coding	SNARE associated Golgi protein family;(source:Araport11)	NA	-0.204012	0.115477	-0.36257	0.0759205	-0.70044	-0.514573	-0.514573	0.851602	0.275603	0.363032	0.480817	0.56769	0.521207	0.517672	Q6NMJ6	unreviewed	-	-	At1g03260 (SNARE associated Golgi protein family)	Membrane;Proteomics identification;Reference proteome;Transmembrane;Transmembrane helix	SUBCELLULAR LOCATION: Membrane {ECO:0000256|ARBA:ARBA00004141}; Multi-pass membrane protein {ECO:0000256|ARBA:ARBA00004141}.	-	-	cytosol [GO:0005829]; integral component of membrane [GO:0016021]; membrane [GO:0016020]	-	-	-	8.88242	-	12.5149	7.97267	9.9075	-	-
-	-	-	-	-	-	-	AT1G03270.1	-	-	-	-	AT1G03270	protein_coding	CBS domain protein with a domain protein (DUF21);(source:Araport11)	NA	NA	NA	NA	-1.66105	-2	0	0	NA	NA	NA	0.836101	0.907964	0.466438	0.4615	Q9ZVS8	reviewed	CBSDUF4	-	Putative DUF21 domain-containing protein At1g03270 (CBS domain-containing protein CBSDUF4)	CBS domain;Glycoprotein;Membrane;Reference proteome;Repeat;Transmembrane;Transmembrane helix	SUBCELLULAR LOCATION: Membrane {ECO:0000305}; Multi-pass membrane protein {ECO:0000305}.	-	-	integral component of membrane [GO:0016021]	-	-	-	-	-	-	-	2.3125	-	-
BS239_c0_g1_i31	Complete	6.72954e-158	462.996	-	GOSA_00008747-RA	AH022860-RA	AT1G03280.1	Orthogroup2694	Orthogroup2694	Orthogroup2694	Orthogroup2694	AT1G03280	protein_coding	Transcription factor TFIIE, alpha subunit;(source:Araport11)	NA	-0.117326	0.366782	0.0995357	1.22348	1.58496	0.137504	0.137504	0.919437	0.412156	0.30932	0.883426	0.599528	0.474813	0.470164	Q93ZW3	unreviewed	-	-	Transcription initiation factor IIE subunit alpha	Coiled coil;Proteomics identification;Reference proteome;Transcription;Transcription regulation	-	transcription open complex formation at RNA polymerase II promoter [GO:0001113]	-	transcription factor TFIIE complex [GO:0005673]	-	-	-	30.2694	-	43.6157	14.4773	22.525	-	-
BS1280_c1_g1_i6	Complete	2.93361e-74	253.447	-	GOSA_00028880-RA	AH012916-RA	AT1G03290.1	Orthogroup2403	Orthogroup2403	Orthogroup2403	Orthogroup2403	AT1G03290	protein_coding	ELKS/Rab6-interacting/CAST family protein;(source:Araport11)	NA	0.0325277	0.263034	-0.289507	4.87811	3.75489	0	0.321928	0.992217	0.359442	0.345886	0.999643	0.998669	0.466438	0.470382	Q9ZVT0	unreviewed	-	-	ELKS/Rab6-interacting/CAST family protein (F15K9.11 protein)	Coiled coil;Proteomics identification;Reference proteome	-	regulation of transcription by RNA polymerase II [GO:0006357]	DNA-binding transcription factor activity, RNA polymerase II-specific [GO:0000981]; RNA polymerase II cis-regulatory region sequence-specific DNA binding [GO:0000978]	nucleus [GO:0005634]	-	-	-	6.17314	-	33.0551	10.0213	40.1175	-	-
-	-	-	-	-	-	-	AT1G03300.1	-	-	-	Orthogroup849	AT1G03300	protein_coding	Member of the plant-specific DUF724 protein family. Arabidopsis has 10 DUF724 proteins. Loss of function mutant has a WT phenotype	NA	NA	NA	NA	-1.66105	-2	NA	NA	NA	NA	NA	0.836101	0.907964	NA	NA	Q9ZVT1	reviewed	DUF1	-	DUF724 domain-containing protein 1 (AtDUF1)	Growth regulation;Nucleus;Reference proteome;Transport	SUBCELLULAR LOCATION: Nucleus {ECO:0000269|PubMed:19795213}.	regulation of growth [GO:0040008]	-	nucleus [GO:0005634]	-	-	-	-	-	-	-	2.1025	-	-
BS85050_c0_g1_i1	Complete	0	850.507	-	GOSA_00003622-RA	AH011843-RA	AT1G03310.2	Orthogroup10172	Orthogroup10172	Orthogroup10172	Orthogroup10172	AT1G03310	protein_coding	Encodes a protein with strong similarity to isoamylase (EC:3.2.1.68) however lacks critical residues known to be important for activity. Appears to co localize with ISA1 in the chloroplast isoamylase complex. Mutations in this gene cause the loss of detectable isoamylase activity and the disruption of normal starch structure. It has been postulated that AtISA2 interacts with AtISA1 to form the Is…	9	1.19042	0.777608	0.263034	-0.754155	1	-0.160465	0.0740006	0.00387497	0.519734	0.3442	0.960361	0.543562	0.523652	0.502115	Q8L735	reviewed	ISA2	DBE1	Isoamylase 2, chloroplastic (AtISA2) (Protein DEBRANCHING ENZYME 1)	Carbohydrate metabolism;Chloroplast;Plastid;Reference proteome;Starch biosynthesis;Transit peptide	SUBCELLULAR LOCATION: Plastid, chloroplast {ECO:0000269|PubMed:18431481}.	amylopectin biosynthetic process [GO:0010021]; starch biosynthetic process [GO:0019252]	isoamylase activity [GO:0019156]	chloroplast [GO:0009507]	-	-	-	16.2135	-	9.56037	11.0031	11.7275	-	-
-	-	-	-	-	-	-	AT1G03320.1	-	-	-	-	AT1G03320	protein_coding	hypothetical protein;(source:Araport11)	NA	NA	NA	NA	-1.07608	-1.58496	NA	NA	NA	NA	NA	0.787556	0.829123	NA	NA	A0A178WHR5	unreviewed	-	-	(thale cress) hypothetical protein	-	-	-	-	-	-	-	-	-	-	-	-	1.89	-	-
-	-	-	-	-	-	-	AT1G03325.1	-	-	-	-	AT1G03325	protein_coding	hypothetical protein;(source:Araport11)	NA	NA	NA	NA	NA	NA	NA	NA	NA	NA	NA	NA	NA	NA	NA	-	-	-	-	-	-	-	-	-	-	-	-	-	-	-	-	-	1	-	-
BS226_c3_g1_i1	-	5.80227e-56	177.178	-	GOSA_00004465-RA	AH017688-RA	AT1G03330.1	-	-	-	-	AT1G03330	protein_coding	Small nuclear ribonucleoprotein family protein;(source:Araport11)	NA	-0.478653	0.456858	0.696608	0.949452	0.328623	0.140178	0	0.0820355	0.465118	0.495102	0.602877	0.520484	0.476974	0.4615	Q1H595	reviewed	LSM2	-	Sm-like protein LSM2 (AtLSM2) (U6 snRNA-associated Sm-like protein LSM2)	Cytoplasm;Nucleus;RNA-binding;Reference proteome;Ribonucleoprotein;Spliceosome;mRNA processing;mRNA splicing	SUBCELLULAR LOCATION: Cytoplasm {ECO:0000269|PubMed:23221597}. Nucleus {ECO:0000269|PubMed:23221597}.	mRNA splicing, via spliceosome [GO:0000398]	RNA binding [GO:0003723]	catalytic step 2 spliceosome [GO:0071013]; cytosol [GO:0005829]; Lsm1-7-Pat1 complex [GO:1990726]; P-body [GO:0000932]; precatalytic spliceosome [GO:0071011]; U4/U6 x U5 tri-snRNP complex [GO:0046540]; U6 snRNP [GO:0005688]	-	-	-	34.3424	-	60.2011	37.6022	44.985	-	-
-	-	-	-	-	-	-	AT1G03340.1	-	-	-	Orthogroup6634	AT1G03340	protein_coding	hypothetical protein;(source:Araport11)	NA	NA	NA	NA	1.66088	1.58496	0.807355	0.807355	NA	NA	NA	0.891741	0.889642	0.55577	0.553074	A0A178WAU2	unreviewed	-	-	(thale cress) hypothetical protein	-	-	-	-	-	-	-	-	-	-	-	-	6.32	-	-
BS767_c0_g3_i1	Complete	2.3452e-58	204.527	-	GOSA_00008170-RA	AH010783-RA	AT1G03350.1	Orthogroup6315	Orthogroup6315	Orthogroup6315	Orthogroup6315	AT1G03350	protein_coding	BSD domain-containing protein;(source:Araport11)	NA	0.102844	-0.293583	0.211504	1.07592	1.08964	-0.283793	-0.222392	0.829201	0.386847	0.331531	0.880241	0.877306	0.495602	0.483162	Q9ZVT6	unreviewed	-	-	BSD domain-containing protein (F15K9.5 protein) (Uncharacterized protein At1g03350)	Coiled coil;Proteomics identification;Reference proteome	-	-	-	-	-	-	-	40.9682	-	285.755	20.5807	51.6325	-	-
BS3279_c0_g1_i1	Complete	4.68094e-150	430.254	-	GOSA_00022945-RA	AH000102-RA	AT1G03360.1	Orthogroup8167	Orthogroup8167	Orthogroup8167	Orthogroup8167	AT1G03360	protein_coding	Encodes a core subunit of the RNA exosome required for the processing of rRNA, several snoRNA and the degradation of aberrant transcripts.	NA	-0.841624	-0.437405	-0.387023	-1.29848	-2.11548	1.80735	1.73697	0.0349559	0.457622	0.376289	0.851312	0.961396	0.905979	0.902821	Q9ZVT7	reviewed	RRP4	-	Exosome complex component RRP4 homolog (Ribosomal RNA-processing protein 4) (AtRRP4) (AtRrp4p)	Cytoplasm;Exosome;Nucleus;RNA-binding;Reference proteome;rRNA processing	SUBCELLULAR LOCATION: Cytoplasm {ECO:0000250|UniProtKB:Q13868}. Nucleus, nucleolus {ECO:0000250|UniProtKB:Q13868}. Nucleus {ECO:0000250|UniProtKB:Q13868}.	CUT catabolic process [GO:0071034]; exonucleolytic catabolism of deadenylated mRNA [GO:0043928]; exonucleolytic trimming to generate mature 3'-end of 5.8S rRNA from tricistronic rRNA transcript (SSU-rRNA, 5.8S rRNA, LSU-rRNA) [GO:0000467]; maturation of 5.8S rRNA [GO:0000460]; negative regulation of posttranscriptional gene silencing [GO:0060149]; nuclear polyadenylation-dependent rRNA catabolic …	RNA binding [GO:0003723]	cytoplasm [GO:0005737]; cytoplasmic exosome (RNase complex) [GO:0000177]; exosome (RNase complex) [GO:0000178]; nuclear exosome (RNase complex) [GO:0000176]; nucleolus [GO:0005730]; nucleoplasm [GO:0005654]	-	-	-	14.7368	-	56.7839	15.1429	6.62	-	-
-	-	-	-	-	-	-	AT1G03365.1	-	-	-	Orthogroup7661	AT1G03365	protein_coding	RING/U-box superfamily protein;(source:Araport11)	NA	NA	NA	NA	-0.0760826	0	0.289507	0.415037	NA	NA	NA	0.480817	0.471983	0.490188	0.512592	Q9ZVT8	reviewed	RF4	-	Putative E3 ubiquitin-protein ligase RF4 (EC 2.3.2.27) (RING finger protein 4) (RING-type E3 ubiquitin transferase RF4)	Coiled coil;Metal-binding;Reference proteome;Transferase;Ubl conjugation pathway;Zinc;Zinc-finger	-	protein ubiquitination [GO:0016567]	metal ion binding [GO:0046872]; transferase activity [GO:0016740]	-	2.3.2.27	-	CATALYTIC ACTIVITY: Reaction=S-ubiquitinyl-[E2 ubiquitin-conjugating enzyme]-L-cysteine + [acceptor protein]-L-lysine = [E2 ubiquitin-conjugating enzyme]-L-cysteine + N(6)-ubiquitinyl-[acceptor protein]-L-lysine.; EC=2.3.2.27;	-	-	-	-	11.015	-	-
BS7566_c0_g1_i4	Complete	0	1254.58	-	-	AH014855-RA	AT1G03370.1	Orthogroup6966	-	Orthogroup6966	Orthogroup6966	AT1G03370	protein_coding	C2 calcium/lipid-binding and GRAM domain containing protein;(source:Araport11)	NA	0.644038	NA	-1	3.09384	1	-0.115477	-0.241008	0.133483	NA	0.686048	0.991104	0.868062	0.4711	0.480122	Q9ZVT9	reviewed	-	-	C2 and GRAM domain-containing protein At1g03370	Calcium;Membrane;Metal-binding;Reference proteome;Repeat;Transmembrane;Transmembrane helix	SUBCELLULAR LOCATION: Membrane {ECO:0000305}; Single-pass membrane protein {ECO:0000305}.	-	metal ion binding [GO:0046872]	integral component of membrane [GO:0016021]	-	-	-	14.4978	-	-	2.67173	24.135	-	-
-	-	-	-	-	-	-	AT1G03380.1	-	-	-	-	AT1G03380	protein_coding	yeast autophagy 18 G-like protein;(source:Araport11)	NA	NA	NA	NA	1.40934	1.81943	-0.206451	-0.0995357	NA	NA	NA	0.890022	0.91653	0.480846	0.465284	Q8GUL1	reviewed	ATG18G	-	Autophagy-related protein 18g (AtATG18g)	Autophagy;Membrane;Protein transport;Reference proteome;Repeat;Transport;Vacuole;WD repeat	SUBCELLULAR LOCATION: Preautophagosomal structure membrane {ECO:0000250}; Peripheral membrane protein {ECO:0000250}. Vacuole membrane {ECO:0000250}; Peripheral membrane protein {ECO:0000250}. Note=Peripheral membrane protein of pre-autophagosomal structure (PAS) and vacuole. {ECO:0000250}.	autophagy [GO:0006914]; protein transport [GO:0015031]; response to starvation [GO:0042594]	-	cytoplasm [GO:0005737]; phagophore assembly site membrane [GO:0034045]; vacuolar membrane [GO:0005774]	-	-	-	-	-	-	-	28.425	-	-
-	-	-	-	-	GOSA_00007869-RA	AH014138-RA	AT1G03390.1	-	Orthogroup13350	Orthogroup13350	Orthogroup13350	AT1G03390	protein_coding	HXXXD-type acyl-transferase family protein;(source:Araport11)	NA	NA	NA	NA	NA	NA	NA	NA	NA	NA	NA	NA	NA	NA	NA	Q9LR83	unreviewed	-	-	F21B7.2 (HXXXD-type acyl-transferase family protein) (Transferase family protein)	Reference proteome;Transferase	-	-	transferase activity, transferring acyl groups other than amino-acyl groups [GO:0016747]	-	-	-	-	-	-	1.00027	1.02432	1.025	-	-
-	-	-	-	-	-	-	AT1G03395.1	-	-	-	-	AT1G03395	protein_coding	hypothetical protein;(source:Araport11)	NA	NA	NA	NA	NA	NA	NA	NA	NA	NA	NA	NA	NA	NA	NA	A0A1P8AS44	unreviewed	-	-	Uncharacterized protein	Reference proteome	-	-	-	-	-	-	-	-	-	-	-	1	-	-
-	-	-	-	-	-	AH009191-RA	AT1G03400.1	-	-	Orthogroup941	Orthogroup307	AT1G03400	protein_coding	A single copy gene that encodes a protein with sequence similarity to tomato E8 (ACC oxidase, the last step in ethylene biosynthesis) involved in ethylene synthesis and fruit ripening in tomato. This gene is not induced by ethylene in siliques. The transcript is found in siliques, etiolated seedlings, leaves, stems and flowers.	NA	NA	NA	NA	1.33895	1.32193	0	0.263034	NA	NA	NA	0.593715	0.876054	0.466438	0.479679	Q94A78	reviewed	-	-	1-aminocyclopropane-1-carboxylate oxidase homolog 4 (EC 1.14.-.-)	Iron;Metal-binding;Oxidoreductase;Reference proteome	-	-	1-aminocyclopropane-1-carboxylate oxidase activity [GO:0009815]; metal ion binding [GO:0046872]	-	1.14.-.-	-	-	-	-	-	1.02432	46.4	-	-
-	-	-	-	-	-	AH002918-RA	AT1G03410.1	-	-	Orthogroup941	Orthogroup307	AT1G03410	protein_coding	2-oxoglutarate (2OG) and Fe(II)-dependent oxygenase superfamily protein;(source:Araport11)	NA	NA	NA	NA	-0.0760826	1.32193	1	1	NA	NA	NA	0.498288	0.498905	0.489729	0.553074	Q43383	reviewed	2A6	-	1-aminocyclopropane-1-carboxylate oxidase homolog 5 (EC 1.14.-.-)	Iron;Metal-binding;Oxidoreductase;Reference proteome	-	-	metal ion binding [GO:0046872]; oxidoreductase activity [GO:0016491]	-	1.14.-.-	-	-	-	-	-	1.02432	8.38	-	-
-	-	-	-	-	-	-	AT1G03430.1	-	-	-	Orthogroup12173	AT1G03430	protein_coding	Encodes AHP5, one of the six Arabidopsis thaliana histidine phosphotransfer proteins (AHPs). AHPs function as redundant positive regulators of cytokinin signaling. Members of the AHP gene family include: AT3G21510 (AHP1), AT3G29350 (AHP2), AT5G39340 (AHP3), AT3G16360 (AHP4), AT1G03430 (AHP5) and AT1G80100 (AHP6).	NA	NA	NA	NA	2.07592	1	0.263034	0	NA	NA	NA	0.972032	0.868062	0.474813	0.4615	Q8L9T7	reviewed	AHP5	-	Histidine-containing phosphotransfer protein 5	Acetylation;Cytokinin signaling pathway;Cytoplasm;Nucleus;Phosphoprotein;Reference proteome;Two-component regulatory system	SUBCELLULAR LOCATION: Cytoplasm, cytosol {ECO:0000269|PubMed:18642946}. Nucleus {ECO:0000269|PubMed:18642946}.	antipodal cell differentiation [GO:0009557]; cytokinin-activated signaling pathway [GO:0009736]; embryo sac egg cell differentiation [GO:0009560]; phosphorelay signal transduction system [GO:0000160]; phosphorylation [GO:0016310]	histidine phosphotransfer kinase activity [GO:0009927]; protein histidine kinase binding [GO:0043424]	cytoplasm [GO:0005737]; cytosol [GO:0005829]; nucleus [GO:0005634]	-	-	-	-	-	-	-	19.765	-	-
BS14918_c0_g1_i1	Complete	0	552.747	-	GOSA_00028916-RA	AH012888-RA	AT1G03440.1	Orthogroup6630	Orthogroup6630	Orthogroup6630	Orthogroup6630	AT1G03440	protein_coding	Leucine-rich repeat (LRR) family protein;(source:Araport11)	NA	-0.549488	-1	0.584963	-1.29848	-0.584963	-0.152003	-0.152003	0.711825	0.619442	0.434903	0.873004	0.563578	0.473706	0.468953	F4I0W7	unreviewed	-	-	Leucine-rich repeat (LRR) family protein	Proteomics identification;Reference proteome	-	defense response [GO:0006952]	-	-	-	-	-	2.22809	-	2.97767	5.07908	11.455	-	-
-	-	-	-	-	-	-	AT1G03445.1	-	-	-	-	AT1G03445	protein_coding	encodes a serine?threonine protein phosphatase with an N-terminal Kelch-repeat domain, which is nuclear localized and expressed preferentially in elongating cells. Genetic evidence suggest that this gene plays a redundant role (along with other members of the same gene family) in modulating growth in response to brassinosteroid.	NA	NA	NA	NA	NA	NA	NA	NA	NA	NA	NA	NA	NA	NA	NA	Q9LR78	reviewed	BSU1	-	Serine/threonine-protein phosphatase BSU1 (EC 3.1.3.16) (Bri1 suppressor protein 1)	Hydrolase;Kelch repeat;Manganese;Metal-binding;Nucleus;Phosphoprotein;Protein phosphatase;Reference proteome;Repeat	SUBCELLULAR LOCATION: Nucleus {ECO:0000269|PubMed:14977918}.	brassinosteroid mediated signaling pathway [GO:0009742]; positive regulation of brassinosteroid mediated signaling pathway [GO:1900459]; regulation of protein localization [GO:0032880]	metal ion binding [GO:0046872]; protein serine/threonine phosphatase activity [GO:0004722]; protein serine phosphatase activity [GO:0106306]; protein threonine phosphatase activity [GO:0106307]	cytoplasm [GO:0005737]; nucleus [GO:0005634]; plasma membrane [GO:0005886]	3.1.3.16	RHEA:20629; RHEA:47004	CATALYTIC ACTIVITY: Reaction=H2O + O-phospho-L-seryl-[protein] = L-seryl-[protein] + phosphate; Xref=Rhea:RHEA:20629, Rhea:RHEA-COMP:9863, Rhea:RHEA-COMP:11604, ChEBI:CHEBI:15377, ChEBI:CHEBI:29999, ChEBI:CHEBI:43474, ChEBI:CHEBI:83421; EC=3.1.3.16; Evidence={ECO:0000269|PubMed:14977918}; CATALYTIC ACTIVITY: Reaction=H2O + O-phospho-L-threonyl-[protein] = L-threonyl-[protein] + phosphate; Xref=Rh…	-	-	-	-	1.2675	-	-
-	-	-	-	-	-	-	AT1G03457.1	-	-	-	-	AT1G03457	protein_coding	RNA-binding (RRM/RBD/RNP motifs) family protein;(source:Araport11)	NA	NA	NA	NA	-0.0760826	-2	0.584963	0	NA	NA	NA	0.787556	0.929186	0.517088	0.4615	Q8GZ26	reviewed	BRN2	-	RNA-binding protein BRN2 (Protein BRUNO-LIKE 2) (AtBRN2)	Alternative splicing;Cytoplasm;Flowering;RNA-binding;Reference proteome;Repeat;Ribonucleoprotein	SUBCELLULAR LOCATION: Cytoplasm {ECO:0000269|PubMed:23437850}.	flower development [GO:0009908]; mRNA catabolic process [GO:0006402]; photoperiodism, flowering [GO:0048573]; regulation of photoperiodism, flowering [GO:2000028]	mRNA binding [GO:0003729]; RNA binding [GO:0003723]	cytoplasm [GO:0005737]; nucleus [GO:0005634]; ribonucleoprotein complex [GO:1990904]	-	-	-	-	-	-	-	2.29	-	-
BS7322_c0_g1_i2	Complete	6.28472e-45	160.999	-	GOSA_00025308-RA	AH012874-RA	AT1G03470.3	Orthogroup3956	Orthogroup3956	Orthogroup3956	Orthogroup3956	AT1G03470	protein_coding	Encodes a member of the NET superfamily of proteins that potentially couples different membranes to the actin cytoskeleton in plant cells. It colocalizes with filamentous actin and is localized to the nuclear membrane and the vacuolar membrane.	NA	-2.72107	-1.58496	0.874469	1.50888	0.584963	4	3.58496	0.000759041	0.645869	0.518082	0.843354	0.552699	0.49958	0.896169	Q66GR8	reviewed	NET3A	-	Protein NETWORKED 3A	Coiled coil;Cytoplasm;Cytoskeleton;Membrane;Nucleus;Reference proteome	SUBCELLULAR LOCATION: Cytoplasm, cytoskeleton {ECO:0000269|PubMed:22840520}. Nucleus membrane {ECO:0000269|PubMed:22840520}.	-	actin binding [GO:0003779]	cytoskeleton [GO:0005856]; nuclear membrane [GO:0031965]; vacuolar membrane [GO:0005774]	-	-	-	3.64347	-	1.9774	17.064	5.745	-	-
BS765_c0_g1_i4	Complete	0	608.601	715	GOSA_00006577-RA	AH012358-RA	AT1G03475.1	Orthogroup3897	Orthogroup3897	Orthogroup3897	Orthogroup3897	AT1G03475	protein_coding	Encodes coproporphyrinogen III oxidase, a key enzyme in the biosynthetic pathway of chlorophyll and heme, a tetrapyrrole pathway. Mutants express cytological and molecular markers associated with the defense responses, usually activated by pathogen infection.	5	0.890664	0.856636	2.75077	-0.780258	-1.90689	0.32577	0.271027	0.00472429	0.602661	0.981529	0.596173	0.917321	0.51137	0.495557	Q9LR75	reviewed	CPX1	CPO HEMF HEMF1 LIN2	Coproporphyrinogen-III oxidase 1, chloroplastic (AtCPO-I) (Coprogen oxidase) (Coproporphyrinogenase) (EC 1.3.3.3) (Protein LESION INITIATION 2)	Chlorophyll biosynthesis;Chloroplast;Heme biosynthesis;Oxidoreductase;Plastid;Porphyrin biosynthesis;Reference proteome;Transit peptide	SUBCELLULAR LOCATION: Plastid, chloroplast {ECO:0000269|Ref.2}. Plastid {ECO:0000269|Ref.2}.	chlorophyll biosynthetic process [GO:0015995]; protoporphyrinogen IX biosynthetic process [GO:0006782]	coproporphyrinogen oxidase activity [GO:0004109]; protein homodimerization activity [GO:0042803]	apoplast [GO:0048046]; chloroplast [GO:0009507]; chloroplast stroma [GO:0009570]; cytoplasm [GO:0005737]; extracellular region [GO:0005576]	1.3.3.3	RHEA:18257	CATALYTIC ACTIVITY: Reaction=coproporphyrinogen III + 2 H(+) + O2 = 2 CO2 + 2 H2O + protoporphyrinogen IX; Xref=Rhea:RHEA:18257, ChEBI:CHEBI:15377, ChEBI:CHEBI:15378, ChEBI:CHEBI:15379, ChEBI:CHEBI:16526, ChEBI:CHEBI:57307, ChEBI:CHEBI:57309; EC=1.3.3.3;	178.013	26	51.8261	100.552	114.98	-	-
-	-	-	-	-	-	-	AT1G03490.1	-	-	-	Orthogroup4679	AT1G03490	protein_coding	NAC domain containing protein 6;(source:Araport11)	NA	NA	NA	NA	NA	NA	NA	NA	NA	NA	NA	NA	NA	NA	NA	Q9LR74	reviewed	NAC006	-	NAC domain-containing protein 6 (ANAC006)	DNA-binding;Nucleus;Reference proteome;Transcription;Transcription regulation	SUBCELLULAR LOCATION: Nucleus {ECO:0000305}.	-	DNA binding [GO:0003677]; DNA-binding transcription factor activity [GO:0003700]	nucleus [GO:0005634]	-	-	-	-	-	-	-	1.0125	-	-
-	-	-	-	-	-	-	AT1G03495.1	-	-	-	Orthogroup436	AT1G03495	protein_coding	HXXXD-type acyl-transferase family protein;(source:Araport11)	NA	NA	NA	NA	1.58688	2.63743	0.874469	0.874469	NA	NA	NA	0.908168	0.990989	0.570314	0.567904	Q9LR73	reviewed	3AT2	-	Coumaroyl-CoA:anthocyanidin 3-O-glucoside-6''-O-coumaroyltransferase 2 (EC 2.3.1.-)	Acetylation;Acyltransferase;Reference proteome;Transferase	-	-	transferase activity, transferring acyl groups other than amino-acyl groups [GO:0016747]	-	2.3.1.-	-	-	-	-	-	-	22.075	-	-
-	-	-	-	-	-	-	AT1G03502.1	-	-	-	-	AT1G03502	small_nucleolar_rna	small nucleolar RNA	NA	NA	NA	NA	NA	-3.90689	5.55459	NA	NA	NA	NA	NA	0.994233	0.999377	NA	-	-	-	-	-	-	-	-	-	-	-	-	-	-	-	-	-	4.58	-	-
-	-	-	-	-	-	-	AT1G03506.1	-	-	-	-	AT1G03506	small_nucleolar_rna	snoRNA;(source:Araport11)	NA	NA	NA	NA	NA	NA	NA	NA	NA	NA	NA	NA	NA	NA	NA	-	-	-	-	-	-	-	-	-	-	-	-	-	-	-	-	-	1	-	-
BS36020_c0_g1_i1	Complete	0	545.428	-	GOSA_00008067-RA	AH007853-RA	AT1G03510.1	Orthogroup9414	Orthogroup9414	-	Orthogroup9414	AT1G03510	protein_coding	Tetratricopeptide repeat (TPR)-like superfamily protein;(source:Araport11)	NA	0.147391	-2.32193	1.70044	-0.0760826	-1	NA	0.584963	0.941431	0.816956	0.843009	0.480817	0.812227	NA	0.513212	Q9LR72	reviewed	PCMP-E3	-	Putative pentatricopeptide repeat-containing protein At1g03510	Reference proteome;Repeat	-	RNA modification [GO:0009451]	RNA binding [GO:0003723]	intracellular membrane-bounded organelle [GO:0043231]	-	-	-	2.63736	-	2.95454	8.28888	2.3225	-	-
-	-	-	-	-	-	-	AT1G03515.1	-	-	-	-	AT1G03515	pre_trna	pre-tRNA tRNA-Asp (anticodon: GTC);(source:Araport11, TAIR10)	NA	NA	NA	NA	NA	NA	NA	NA	NA	NA	NA	NA	NA	NA	NA	-	-	-	-	-	-	-	-	-	-	-	-	-	-	-	-	-	1	-	-
BS245_c4_g1_i1	5'prime_partial	0	635.95	-	GOSA_00029430-RA	AH021077-RA	AT1G03520.2	Orthogroup7698	Orthogroup7698	Orthogroup7698	Orthogroup7698	AT1G03520	protein_coding	Core-2/I-branching beta-1,6-N-acetylglucosaminyltransferase family protein;(source:Araport11)	NA	-0.140629	-0.807355	-0.485427	0.660883	0	-0.169925	0.152003	0.868483	0.480672	0.391777	0.838189	0.482296	0.517088	0.513212	A8MQE8	unreviewed	-	-	Core-2/I-branching beta-1,6-N-acetylglucosaminyltransferase family protein	Glycoprotein;Glycosyltransferase;Membrane;Reference proteome;Transferase	SUBCELLULAR LOCATION: Membrane {ECO:0000256|ARBA:ARBA00004606}; Single-pass type II membrane protein {ECO:0000256|ARBA:ARBA00004606}.	-	glucuronosyltransferase activity [GO:0015020]	membrane [GO:0016020]	-	-	-	15.8726	-	5.46677	6.1459	6.495	-	-
BS288_c2_g1_i3	5'prime_partial	3.75699e-37	151.369	-	GOSA_00004499-RA	AH000293-RA	AT1G03530.1	Orthogroup8204	Orthogroup8204	Orthogroup8204	Orthogroup8204	AT1G03530	protein_coding	nuclear assembly factor 1;(source:Araport11)	NA	-0.22138	-1.32193	-0.120294	-0.661045	-0.514573	0.807355	0.807355	0.783307	0.821271	0.313753	0.545502	0.53103	0.55577	0.553074	Q9LR70	unreviewed	NAF1	ATNAF1 nuclear assembly factor 1	H/ACA ribonucleoprotein complex non-core subunit NAF1	Proteomics identification;Reference proteome	SUBCELLULAR LOCATION: Nucleus {ECO:0000256|ARBA:ARBA00004123}.	box H/ACA snoRNP assembly [GO:0000493]; pseudouridine synthesis [GO:0001522]; ribosome biogenesis [GO:0042254]	RNA binding [GO:0003723]	nucleus [GO:0005634]; plasmodesma [GO:0009506]; sno(s)RNA-containing ribonucleoprotein complex [GO:0005732]	-	-	-	12.8367	-	13.865	24.0974	6.555	-	-
BS64165_c0_g1_i1	Complete	0	664.07	-	GOSA_00003803-RA	AH001261-RA	AT1G03540.1	Orthogroup8364	Orthogroup8364	Orthogroup8364	Orthogroup8364	AT1G03540	protein_coding	Pentatricopeptide repeat (PPR-like) superfamily protein;(source:Araport11)	NA	-0.0889298	-0.584963	NA	-0.0760826	-0.584963	NA	NA	0.953875	0.455868	NA	0.480817	0.52205	NA	NA	Q9LR69	reviewed	PCMP-E4	-	Pentatricopeptide repeat-containing protein At1g03540	Reference proteome;Repeat	-	RNA modification [GO:0009451]	RNA binding [GO:0003723]	intracellular membrane-bounded organelle [GO:0043231]	-	-	-	4.26675	-	7.46731	2.44986	2.2175	-	-
-	-	-	-	-	-	-	AT1G03545.2	-	-	-	-	AT1G03545	antisense_long_noncoding_rna	Potential natural antisense gene, locus overlaps with AT1G03550	NA	NA	NA	NA	1.50888	NA	0.584963	NA	NA	NA	NA	0.787556	NA	0.517088	NA	-	-	-	-	-	-	-	-	-	-	-	-	-	-	-	-	-	1.9625	-	-
-	-	-	-	-	-	-	AT1G03550.1	-	-	-	Orthogroup2501	AT1G03550	protein_coding	Secretory carrier membrane protein (SCAMP) family protein;(source:Araport11)	NA	NA	NA	NA	3.09384	2.96347	1.58496	1.67807	NA	NA	NA	0.992608	0.991484	0.898638	0.899394	Q9LR68	reviewed	SCAMP2	SC2	Secretory carrier-associated membrane protein 2 (AtSC2) (Secretory carrier membrane protein 2)	Cell membrane;Coiled coil;Cytoplasmic vesicle;Membrane;Reference proteome;Transmembrane;Transmembrane helix;Transport	SUBCELLULAR LOCATION: Cell membrane {ECO:0000250}; Multi-pass membrane protein {ECO:0000250}. Cytoplasmic vesicle, secretory vesicle membrane {ECO:0000250}; Multi-pass membrane protein {ECO:0000250}.	protein transport [GO:0015031]	-	integral component of membrane [GO:0016021]; plasma membrane [GO:0005886]; recycling endosome membrane [GO:0055038]; trans-Golgi network membrane [GO:0032588]; transport vesicle membrane [GO:0030658]	-	-	-	-	-	-	-	15.78	-	-
BS7154_c1_g1_i1	Complete	0	872.463	-	GOSA_00019980-RA	AH000116-RA	AT1G03560.1	Orthogroup8172	Orthogroup8172	Orthogroup8172	Orthogroup8172	AT1G03560	protein_coding	Pentatricopeptide repeat (PPR-like) superfamily protein;(source:Araport11)	NA	0.379308	-0.807355	-0.415037	-0.398011	-0.678072	-0.263034	0	0.732166	0.480672	0.366174	0.503701	0.554826	0.483749	0.4615	Q9LR67	reviewed	-	-	Pentatricopeptide repeat-containing protein At1g03560, mitochondrial	Mitochondrion;Reference proteome;Repeat;Transit peptide	SUBCELLULAR LOCATION: Mitochondrion {ECO:0000305}.	-	-	mitochondrion [GO:0005739]	-	-	-	5.07053	-	5.46677	3.47418	5.705	-	-
-	-	-	-	-	-	-	AT1G03570.1	-	-	-	-	AT1G03570	pre_trna	pre-tRNA tRNA-Gln (anticodon: CTG);(source:Araport11, TAIR10)	NA	NA	NA	NA	NA	NA	NA	NA	NA	NA	NA	NA	NA	NA	NA	-	-	-	-	-	-	-	-	-	-	-	-	-	-	-	-	-	1	-	-
-	-	-	-	-	-	-	AT1G03580.2	-	-	-	-	AT1G03580	pseudogene	pseudogene of MATH domain/coiled-coil protein;(source:Araport11)	NA	NA	NA	NA	1.92392	-1.32193	NA	NA	NA	NA	NA	0.886225	0.837354	NA	NA	-	-	-	-	-	-	-	-	-	-	-	-	-	-	-	-	-	4.1225	-	-
BS354_c0_g1_i15	Complete	7.06057e-155	460.299	-	-	-	AT1G03590.1	Orthogroup1784	-	-	Orthogroup1784	AT1G03590	protein_coding	Protein phosphatase 2C family protein;(source:Araport11)	NA	-0.25474	NA	NA	-0.0760826	-0.938599	0	-0.125531	0.381377	NA	NA	0.480817	0.597337	0.466438	0.467024	Q9LR65	reviewed	PPC6-6	-	Probable protein phosphatase 2C 1 (AtPP2C01) (EC 3.1.3.16) (AtPPC6;6)	Hydrolase;Magnesium;Manganese;Metal-binding;Protein phosphatase;Reference proteome	-	-	metal ion binding [GO:0046872]; protein serine phosphatase activity [GO:0106306]; protein threonine phosphatase activity [GO:0106307]	cytosol [GO:0005829]; nucleus [GO:0005634]; plasma membrane [GO:0005886]	3.1.3.16	RHEA:20629; RHEA:47004	CATALYTIC ACTIVITY: Reaction=H2O + O-phospho-L-seryl-[protein] = L-seryl-[protein] + phosphate; Xref=Rhea:RHEA:20629, Rhea:RHEA-COMP:9863, Rhea:RHEA-COMP:11604, ChEBI:CHEBI:15377, ChEBI:CHEBI:29999, ChEBI:CHEBI:43474, ChEBI:CHEBI:83421; EC=3.1.3.16; CATALYTIC ACTIVITY: Reaction=H2O + O-phospho-L-threonyl-[protein] = L-threonyl-[protein] + phosphate; Xref=Rhea:RHEA:47004, Rhea:RHEA-COMP:11060, Rhe…	8.00001	-	-	-	14.9075	-	-
BS3004_c1_g1_i1	Complete	6.02168e-57	186.808	490	GOSA_00003302-RA	AH013755-RA	AT1G03600.1	Orthogroup10490	Orthogroup10490	Orthogroup10490	Orthogroup10490	AT1G03600	protein_coding	PSB27 is a chloroplast lumen localized protein that is involved in adaptation to changes in light intensity.	5	0.868662	0.634914	9.46761	-4.99256	-4.84549	-0.722122	-0.607519	0.0110603	0.550956	0.999978	0.99999	0.999992	0.573481	0.564609	Q9LR64	reviewed	PSB27-1	-	Photosystem II repair protein PSB27-H1, chloroplastic (Psb27-H1) (Thylakoid lumenal protein PSB27-H1)	3D-structure;Chloroplast;Direct protein sequencing;Membrane;Phosphoprotein;Plastid;Reference proteome;Thylakoid;Transit peptide	SUBCELLULAR LOCATION: Plastid, chloroplast thylakoid membrane {ECO:0000269|PubMed:16245054, ECO:0000269|PubMed:18431481}; Peripheral membrane protein {ECO:0000269|PubMed:16245054}; Lumenal side {ECO:0000269|PubMed:16245054}. Note=Associated with PSII on the lumenal side of the thylakoid membrane.	cellular response to light intensity [GO:0071484]; photosystem II assembly [GO:0010207]; photosystem II repair [GO:0010206]	-	chloroplast [GO:0009507]; chloroplast thylakoid [GO:0009534]; chloroplast thylakoid lumen [GO:0009543]; chloroplast thylakoid membrane [GO:0009535]; extracellular region [GO:0005576]; thylakoid [GO:0009579]	-	-	-	179.531	77.5	157.247	709.409	205.127	-	-
-	-	-	-	-	-	-	AT1G03610.2	-	-	-	Orthogroup2831	AT1G03610	protein_coding	plant/protein (DUF789);(source:Araport11)	NA	NA	NA	NA	1.33895	0	0.152003	0.289507	NA	NA	NA	0.881468	0.471983	0.490188	0.4615	Q8LF98	unreviewed	-	-	Plant/protein (DUF789)	Proteomics identification;Reference proteome	-	cellular response to hypoxia [GO:0071456]	-	-	-	-	-	-	-	-	-	11.525	-	-
BS7265_c0_g1_i7	Complete	2.16524e-120	352.058	-	GOSA_00020996-RA	AH001259-RA	AT1G03620.11	Orthogroup8363	-	Orthogroup8363	Orthogroup8363	AT1G03620	protein_coding	ELMO/CED-12 family protein;(source:Araport11)	NA	-1.10194	1.58496	NA	0.923917	NA	1.58496	1.58496	0.331873	0.755549	NA	0.480817	NA	0.466438	0.4615	A0A384KX04	unreviewed	-	-	(thale cress) hypothetical protein	-	-	-	-	-	-	-	-	2.20828	-	4.04733	1.42554	1.3675	-	-
BS3827_c0_g1_i1	Complete	0	608.216	-	GOSA_00021008-RA	AH001351-RA	AT1G03630.2	Orthogroup12536	Orthogroup12536	Orthogroup12536	Orthogroup1441	AT1G03630	protein_coding	Encodes for a protein with protochlorophyllide oxidoreductase activity. The enzyme is NADPH- and light-dependent.	1	1.25304	0	6.08392	-2.50493	-2.35548	-0.056216	-0.0687128	0.00784377	0.256736	0.999835	0.992438	0.976789	0.469364	0.471957	O48741	reviewed	PORC	-	Protochlorophyllide reductase C, chloroplastic (PCR C) (EC 1.3.1.33) (NADPH-protochlorophyllide oxidoreductase C) (POR C)	Alternative splicing;Chlorophyll biosynthesis;Chloroplast;Membrane;NADP;Oxidoreductase;Photosynthesis;Plastid;Reference proteome;Transit peptide	SUBCELLULAR LOCATION: Plastid, chloroplast membrane {ECO:0000269|PubMed:22212719}. Note=Prolamellar body of etiolated seedling.	chlorophyll biosynthetic process [GO:0015995]; photosynthesis [GO:0015979]	NADPH dehydrogenase activity [GO:0003959]; protochlorophyllide reductase activity [GO:0016630]	chloroplast [GO:0009507]; chloroplast envelope [GO:0009941]; chloroplast membrane [GO:0031969]; chloroplast thylakoid [GO:0009534]; chloroplast thylakoid membrane [GO:0009535]; extracellular region [GO:0005576]	1.3.1.33	RHEA:11132	CATALYTIC ACTIVITY: Reaction=chlorophyllide a + NADP(+) = H(+) + NADPH + protochlorophyllide a; Xref=Rhea:RHEA:11132, ChEBI:CHEBI:15378, ChEBI:CHEBI:57783, ChEBI:CHEBI:58349, ChEBI:CHEBI:83348, ChEBI:CHEBI:83350; EC=1.3.1.33;	284.458	-	115.962	206.537	70.275	-	-
-	-	-	-	-	-	-	AT1G03640.1	-	-	-	-	AT1G03640	pre_trna	pre-tRNA tRNA-Phe (anticodon: GAA);(source:Araport11, TAIR10)	NA	NA	NA	NA	NA	NA	NA	NA	NA	NA	NA	NA	NA	NA	NA	-	-	-	-	-	-	-	-	-	-	-	-	-	-	-	-	-	1	-	-
BS54020_c0_g4_i1	Complete	9.64946e-72	223.016	-	GOSA_00021024-RA	AH000338-RA	AT1G03650.1	Orthogroup8214	Orthogroup8214	Orthogroup8214	Orthogroup8214	AT1G03650	protein_coding	Acyl-CoA N-acyltransferases (NAT) superfamily protein;(source:Araport11)	NA	0.396991	0.427421	-0.321928	1.09384	-0.584963	1.58496	1.32193	0.58716	0.445937	0.346883	0.849102	0.542047	0.870742	0.834133	Q8GWN1	unreviewed	-	-	Acyl-CoA N-acyltransferases (NAT) superfamily protein (Uncharacterized protein At1g03650) (Uncharacterized protein At1g03650/F21B7_10)	Acyltransferase;Reference proteome;Transferase	-	-	N-acetyltransferase activity [GO:0008080]	-	-	-	-	8.87399	-	34.1016	4.49849	6.0325	-	-
-	-	-	-	-	-	-	AT1G03660.1	-	-	-	-	AT1G03660	protein_coding	Ankyrin-repeat containing protein;(source:Araport11)	NA	NA	NA	NA	3.09384	NA	NA	NA	NA	NA	NA	0.980469	NA	NA	NA	F4I2G0	unreviewed	-	-	Ankyrin-repeat containing protein	Membrane;Reference proteome;Repeat;Transmembrane;Transmembrane helix	SUBCELLULAR LOCATION: Membrane {ECO:0000256|ARBA:ARBA00004141}; Multi-pass membrane protein {ECO:0000256|ARBA:ARBA00004141}.	-	-	integral component of membrane [GO:0016021]	-	-	-	-	-	-	-	3.48	-	-
BS735_c2_g2_i6	Complete	7.00918e-20	94.3597	-	GOSA_00017421-RA	AH017368-RA	AT1G03670.1	Orthogroup12365	Orthogroup333	Orthogroup141	Orthogroup429	AT1G03670	protein_coding	Ankyrin repeat containing protein	NA	0.739112	-2	2.16993	NA	NA	NA	NA	0.341657	0.763475	0.935654	NA	NA	NA	NA	F4I2G1	unreviewed	-	-	Ankyrin repeat family protein	ANK repeat;Membrane;Reference proteome;Repeat;Transmembrane;Transmembrane helix	SUBCELLULAR LOCATION: Membrane {ECO:0000256|ARBA:ARBA00004141}; Multi-pass membrane protein {ECO:0000256|ARBA:ARBA00004141}.	-	-	integral component of membrane [GO:0016021]; membrane [GO:0016020]	-	-	-	9.77505	-	2.46597	11.0975	1.035	-	-
-	-	-	-	-	-	-	AT1G03680.1	-	-	-	Orthogroup16078	AT1G03680	protein_coding	Encodes a m-type thioredoxin (Trx-m1) localized in chloroplast stroma.	NA	NA	NA	NA	-2.01913	-1.86394	-0.517465	-0.38832	NA	NA	NA	0.973329	0.917041	0.540209	0.513518	O48737	reviewed	-	-	Thioredoxin M1, chloroplastic (AtTrxm1)	3D-structure;Chloroplast;Disulfide bond;Electron transport;Plastid;Redox-active center;Reference proteome;Transit peptide;Transport	SUBCELLULAR LOCATION: Plastid, chloroplast stroma {ECO:0000269|PubMed:19259774}.	cell redox homeostasis [GO:0045454]; glycerol ether metabolic process [GO:0006662]; negative regulation of catalytic activity [GO:0043086]; positive regulation of catalytic activity [GO:0043085]; regulation of carbohydrate metabolic process [GO:0006109]; response to cold [GO:0009409]	enzyme activator activity [GO:0008047]; enzyme inhibitor activity [GO:0004857]; oxidoreductase activity, acting on a sulfur group of donors, disulfide as acceptor [GO:0016671]; protein disulfide oxidoreductase activity [GO:0015035]; protein-disulfide reductase activity [GO:0047134]	apoplast [GO:0048046]; chloroplast [GO:0009507]; chloroplast envelope [GO:0009941]; chloroplast stroma [GO:0009570]; cytoplasm [GO:0005737]; extracellular region [GO:0005576]; stromule [GO:0010319]; thylakoid [GO:0009579]	-	-	-	-	-	-	-	330.847	-	-
BS5209_c0_g1_i2	Complete	4.17582e-154	446.047	-	GOSA_00016802-RA	AH001341-RA	AT1G03687.1	Orthogroup4954	Orthogroup4954	Orthogroup4954	Orthogroup4954	AT1G03687	protein_coding	DTW domain-containing protein;(source:Araport11)	NA	-0.984129	-1	0.678072	-1.53551	-1.926	0.378512	0.378512	0.06429	0.671548	0.477707	0.877279	0.911862	0.503647	0.499803	A2RVL4	unreviewed	-	-	tRNA-uridine aminocarboxypropyltransferase (EC 2.5.1.25)	S-adenosyl-L-methionine;Transferase;tRNA processing	-	tRNA processing [GO:0008033]	tRNA-uridine aminocarboxypropyltransferase activity [GO:0016432]	-	2.5.1.25	RHEA:62432	CATALYTIC ACTIVITY: Reaction=a uridine in tRNA + S-adenosyl-L-methionine = a 3-[(3S)-3-amino-3-carboxypropyl]uridine in tRNA + H(+) + S-methyl-5'-thioadenosine; Xref=Rhea:RHEA:62432, Rhea:RHEA-COMP:13339, Rhea:RHEA-COMP:16092, ChEBI:CHEBI:15378, ChEBI:CHEBI:17509, ChEBI:CHEBI:59789, ChEBI:CHEBI:65315, ChEBI:CHEBI:82930; EC=2.5.1.25; Evidence={ECO:0000256|ARBA:ARBA00024168};	8.58527	-	4.46651	13.0092	9.665	-	-
-	-	-	-	-	-	-	AT1G03700.1	-	-	-	Orthogroup14325	AT1G03700	protein_coding	Uncharacterized protein family (UPF0497);(source:Araport11)	NA	NA	NA	NA	NA	NA	NA	NA	NA	NA	NA	NA	NA	NA	NA	Q9LR57	reviewed	-	-	CASP-like protein 1C2 (AtCASPL1C2)	Cell membrane;Membrane;Reference proteome;Transmembrane;Transmembrane helix	SUBCELLULAR LOCATION: Cell membrane {ECO:0000250}; Multi-pass membrane protein {ECO:0000250}.	-	4 iron, 4 sulfur cluster binding [GO:0051539]	integral component of membrane [GO:0016021]; plasma membrane [GO:0005886]	-	-	-	-	-	-	-	1	-	-
-	-	-	-	-	-	-	AT1G03710.1	-	-	-	Orthogroup632	AT1G03710	protein_coding	Cystatin/monellin superfamily protein;(source:Araport11)	NA	NA	NA	NA	NA	NA	NA	NA	NA	NA	NA	NA	NA	NA	NA	A0A178W1P6	unreviewed	-	-	Cystatin domain-containing protein	Protease inhibitor;Thiol protease inhibitor	-	-	cysteine-type endopeptidase inhibitor activity [GO:0004869]	-	-	-	-	-	-	-	-	1.0775	-	-
-	-	-	-	-	-	-	AT1G03720.1	-	-	-	Orthogroup7987	AT1G03720	protein_coding	Cysteine proteinases superfamily protein;(source:Araport11)	NA	NA	NA	NA	NA	NA	NA	NA	NA	NA	NA	NA	NA	NA	NA	A0A1P8ASQ4	unreviewed	-	-	Cysteine proteinases superfamily protein	Reference proteome	-	-	cysteine-type peptidase activity [GO:0008234]	-	-	-	-	-	-	-	-	1	-	-
-	-	-	-	-	-	-	AT1G03730.1	-	-	-	Orthogroup2594	AT1G03730	protein_coding	pyrroline-5-carboxylate reductase;(source:Araport11)	NA	NA	NA	NA	1.21342	-0.289507	0.652077	0.514573	NA	NA	NA	0.882493	0.498905	0.55078	0.517672	A0A178W7L0	unreviewed	-	-	(thale cress) hypothetical protein	Membrane;Transmembrane;Transmembrane helix	-	-	-	integral component of membrane [GO:0016021]	-	-	-	-	-	-	-	20.3975	-	-
-	-	-	-	-	-	-	AT1G03740.1	-	-	-	Orthogroup15702	AT1G03740	protein_coding	Protein kinase superfamily protein;(source:Araport11)	NA	NA	NA	NA	2.97837	1.64046	-0.523562	-0.716207	NA	NA	NA	0.992481	0.913727	0.532244	0.563075	Q9LR53	unreviewed	-	-	F21B7.34 (Protein kinase superfamily protein) (Uncharacterized protein At1g03740)	ATP-binding;Kinase;Nucleotide-binding;Proteomics identification;Reference proteome;Transferase	-	phosphorylation of RNA polymerase II C-terminal domain [GO:0070816]; positive regulation of transcription elongation from RNA polymerase II promoter [GO:0032968]; protein phosphorylation [GO:0006468]	ATP binding [GO:0005524]; cyclin-dependent protein serine/threonine kinase activity [GO:0004693]; RNA polymerase II CTD heptapeptide repeat kinase activity [GO:0008353]	cyclin-dependent protein kinase holoenzyme complex [GO:0000307]; extracellular region [GO:0005576]; nucleus [GO:0005634]	-	-	-	-	-	-	-	77.385	-	-
-	-	-	-	-	-	-	AT1G03743.1	-	-	-	-	AT1G03743	small_nucleolar_rna	snoRNA;(source:Araport11)	NA	NA	NA	NA	NA	NA	NA	NA	NA	NA	NA	NA	NA	NA	NA	-	-	-	-	-	-	-	-	-	-	-	-	-	-	-	-	-	1	-	-
-	-	-	-	-	-	-	AT1G03746.1	-	-	-	-	AT1G03746	small_nucleolar_rna	snoRNA;(source:Araport11)	NA	NA	NA	NA	NA	NA	NA	NA	NA	NA	NA	NA	NA	NA	NA	-	-	-	-	-	-	-	-	-	-	-	-	-	-	-	-	-	1	-	-
BS5620_c0_g1_i5	Complete	0	1038.48	-	GOSA_00016836-RA	AH000319-RA	AT1G03750.1	Orthogroup4813	Orthogroup4813	Orthogroup4813	Orthogroup4813	AT1G03750	protein_coding	switch 2;(source:Araport11)	NA	0.124405	1	-1	0.731272	0.584963	0	-0.321928	0.679395	0.619442	0.686048	0.545502	0.552699	0.466438	0.485465	F4I2H2	reviewed	SWI2	CHR9	Switch 2 (EC 3.6.4.-) (Protein CHROMATIN REMODELING 9) (AtCHR9)	ATP-binding;Coiled coil;DNA damage;DNA repair;DNA-binding;Helicase;Hydrolase;Nucleotide-binding;Reference proteome	-	DNA repair [GO:0006281]	ATP binding [GO:0005524]; DNA binding [GO:0003677]; helicase activity [GO:0004386]; hydrolase activity [GO:0016787]; nucleosome-dependent ATPase activity [GO:0070615]	-	3.6.4.-	-	-	11.5338	-	3.02393	3.07295	6.46	-	-
BS1539_c0_g1_i6	Complete	2.9082e-60	203.756	-	GOSA_00004761-RA	AH014202-RA	AT1G03760.1	Orthogroup6841	Orthogroup6841	Orthogroup6841	Orthogroup6841	AT1G03760	protein_coding	Prefoldin chaperone subunit family protein;(source:Araport11)	NA	-0.639696	-0.807355	0.321928	-0.228086	-0.830075	1.67807	1.76553	0.399128	0.540748	0.370187	0.494769	0.586432	0.900125	0.901193	Q8GWP1	unreviewed	-	-	Prefoldin chaperone subunit family protein (Uncharacterized protein At1g03760) (Uncharacterized protein At1g03760/F11M21_31)	Coiled coil;Proteomics identification;Reference proteome	-	negative regulation of phosphatase activity [GO:0010923]; negative regulation of transcription by RNA polymerase II [GO:0000122]	chromatin binding [GO:0003682]; phosphatase inhibitor activity [GO:0019212]; transcription corepressor activity [GO:0003714]	-	-	-	-	5.76518	-	10.9335	18.1308	10.985	-	-
BS65738_c0_g1_i1	Complete	3.52361e-86	281.182	-	-	-	AT1G03770.1	Orthogroup1618	-	-	Orthogroup1618	AT1G03770	protein_coding	Encodes a nuclear localized protein with similarity to animal polycomb repressive core complex1 (PRC1) core component RING.Appears to function redundantly with ATRING1a, a close paralog. Both interact physically with CLF and LHP1 and appear to function together to repress class I KNOX gene expression.	NA	-0.0518425	NA	NA	1.50888	0.807355	NA	NA	0.979765	NA	NA	0.843354	0.56387	NA	NA	Q0WX00	reviewed	RING1B	RF5	Putative E3 ubiquitin-protein ligase RING1b (EC 2.3.2.27) (Polycomb complex protein RING1b) (Protein RING1b) (AtRING1b) (RING-type E3 ubiquitin transferase RING1b) (Ring finger protein 5)	Alternative splicing;Chromatin regulator;Metal-binding;Nucleus;Reference proteome;Repressor;Transcription;Transcription regulation;Transferase;Ubl conjugation pathway;Zinc;Zinc-finger	SUBCELLULAR LOCATION: Nucleus {ECO:0000269|PubMed:19097900}.	cell fate determination [GO:0001709]; chromatin organization [GO:0006325]; maintenance of floral meristem identity [GO:0010076]; maintenance of inflorescence meristem identity [GO:0010077]; maintenance of shoot apical meristem identity [GO:0010492]; negative regulation of transcription, DNA-templated [GO:0045892]; protein ubiquitination [GO:0016567]	metal ion binding [GO:0046872]; transferase activity [GO:0016740]	PRC1 complex [GO:0035102]	2.3.2.27	-	CATALYTIC ACTIVITY: Reaction=S-ubiquitinyl-[E2 ubiquitin-conjugating enzyme]-L-cysteine + [acceptor protein]-L-lysine = [E2 ubiquitin-conjugating enzyme]-L-cysteine + N(6)-ubiquitinyl-[acceptor protein]-L-lysine.; EC=2.3.2.27;	1.40894	-	-	-	4.955	-	-
BS3838_c0_g1_i33	Complete	0	705.286	-	GOSA_00025057-RA	AH000312-RA	AT1G03780.2	Orthogroup2826	Orthogroup2826	Orthogroup2826	Orthogroup2826	AT1G03780	protein_coding	Homolog of vertebrate TPX2. Protein has three domains involved in nuclear targeting, one in nuclear export and two in microtubule binding. Involved in mitotic spindle assembly during late prophase and early prometaphase.	NA	-1.47683	NA	0.736966	-1.07608	-1.58496	-0.321928	-0.736966	0.00829671	NA	0.494105	0.787556	0.98528	0.489729	0.538796	F4I2H7	reviewed	TPX2	-	Protein TPX2 (AtTPX2) (Targeting protein for XKLP2)	Alternative splicing;Cell cycle;Cell division;Coiled coil;Cytoplasm;Cytoskeleton;Microtubule;Mitosis;Nucleus;Reference proteome	SUBCELLULAR LOCATION: Nucleus, nucleoplasm. Cytoplasm, cytoskeleton, spindle. Cytoplasm, cytoskeleton, phragmoplast. Note=Located in the nucleoplasm during interphase until late G2, in the perinuclear region during early prophase, and at the spindle during mitosis. Localized on a specific subset of phragmoplast microtubules in early telophase.	cell division [GO:0051301]; mitotic cell cycle [GO:0000278]; mitotic spindle assembly [GO:0090307]; regulation of mitotic spindle organization [GO:0060236]; spindle assembly [GO:0051225]	microtubule binding [GO:0008017]; protein kinase activator activity [GO:0030295]	chloroplast envelope [GO:0009941]; microtubule [GO:0005874]; mitotic spindle [GO:0072686]; nuclear microtubule [GO:0005880]; nucleoplasm [GO:0005654]; nucleus [GO:0005634]; phragmoplast [GO:0009524]; spindle [GO:0005819]	-	-	-	6.88871	-	1.48884	11.9849	3.4875	-	-
-	-	-	-	-	GOSA_00025076-RA	AH001359-RA	AT1G03790.1	-	Orthogroup4812	Orthogroup4812	Orthogroup4812	AT1G03790	protein_coding	Encodes SOMNUS (SOM), a nucleus-localized CCCH-type zinc finger protein. SOM negatively regulates light-dependent seed germination downstream of PIL5 (AT2G20180).	NA	NA	-4.45943	-8.43045	NA	NA	NA	NA	NA	0.990934	0.999905	NA	NA	NA	NA	Q9ZWA1	reviewed	TZF4	-	Zinc finger CCCH domain-containing protein 2 (AtC3H2) (Protein SOMNUS) (SOM) (Tandem CCCH Zinc Finger protein 4) (AtTZF4)	DNA-binding;Germination;Metal-binding;Nucleus;Reference proteome;Repeat;Repressor;Transcription;Transcription regulation;Zinc;Zinc-finger	SUBCELLULAR LOCATION: Nucleus {ECO:0000269|PubMed:18487351}.	negative regulation of seed germination [GO:0010187]; regulation of transcription, DNA-templated [GO:0006355]	DNA binding [GO:0003677]; DNA-binding transcription factor activity [GO:0003700]; metal ion binding [GO:0046872]	nucleus [GO:0005634]	-	-	-	-	-	11.7488	345.995	1.2975	-	-
-	-	-	-	-	-	-	AT1G03800.1	-	-	-	Orthogroup1128	AT1G03800	protein_coding	encodes a member of the ERF (ethylene response factor) subfamily B-1 of ERF/AP2 transcription factor family (ATERF-10). The protein contains one AP2 domain. There are 15 members in this subfamily including ATERF-3, ATERF-4, ATERF-7, and leafy petiole.	NA	NA	NA	NA	-1.66105	-1.58496	NA	NA	NA	NA	NA	0.836101	0.829123	NA	NA	Q9ZWA2	reviewed	ERF10	ERF-10 ERF077	Ethylene-responsive transcription factor 10 (AtERF10) (Ethylene-responsive element-binding factor 10) (EREBP-10)	DNA-binding;Ethylene signaling pathway;Nucleus;Reference proteome;Repressor;Transcription;Transcription regulation	SUBCELLULAR LOCATION: Nucleus {ECO:0000305}.	ethylene-activated signaling pathway [GO:0009873]	DNA-binding transcription factor activity [GO:0003700]; transcription regulatory region sequence-specific DNA binding [GO:0000976]	nucleus [GO:0005634]	-	-	-	-	-	-	-	2.07	-	-
-	-	-	-	-	-	-	AT1G03810.1	-	-	-	-	AT1G03810	protein_coding	Nucleic acid-binding, OB-fold-like protein;(source:Araport11)	NA	NA	NA	NA	NA	NA	NA	NA	NA	NA	NA	NA	NA	NA	NA	A0A178WBE4	unreviewed	-	-	(thale cress) hypothetical protein	-	-	-	-	-	-	-	-	-	-	-	-	1	-	-
-	-	-	-	-	-	-	AT1G03820.1	-	-	-	Orthogroup8207	AT1G03820	protein_coding	E6-like protein;(source:Araport11)	NA	NA	NA	NA	-0.661045	2.58496	-0.788496	-0.547488	NA	NA	NA	0.555267	0.989807	0.573269	0.528188	A0A178W1S3	unreviewed	-	-	(thale cress) hypothetical protein	Signal	-	-	-	-	-	-	-	-	-	-	-	12.52	-	-
-	-	-	-	-	-	-	AT1G03830.1	-	-	-	-	AT1G03830	protein_coding	Assembles liquid?liquid phase separation (LLPS)-driven condensates within the nucleus to protect against infection and autoimmunity. Pseudo-GTPase which sequesters catalytically active GBPL3 under basal conditions but is displaced by GBPL3 LLPS when it enters the nucleus following immune cues to drive the formation of unique membraneless organelles.	NA	NA	NA	NA	-1.07608	-1	0.415037	0.584963	NA	NA	NA	0.836101	0.812227	0.466438	0.513212	Q9ZWA5	unreviewed	F11M21.24	-	F11M21.24 protein (Guanylate-binding family protein)	Coiled coil;Proteomics identification;Reference proteome	-	-	GTPase activity [GO:0003924]; GTP binding [GO:0005525]	-	-	-	-	-	-	-	-	2.4275	-	-
BS569_c0_g1_i5	Complete	1.54483e-95	303.908	-	GOSA_00027056-RA	AH008438-RA	AT1G03840.2	Orthogroup4269	Orthogroup134	Orthogroup134	Orthogroup134	AT1G03840	protein_coding	MGP is a nuclear-localized putative transcription factor with three zinc finger domains. MGP can interact with three proteins implicated in root patterning: SCR, SHR, and JKD in Y2H assays, and these interactions depend on the first zinc finger in MGP. MGP appears to be a direct transcriptional target of SHR and SCR, based on promoter binding assays, though it is not expressed in the QC, based on…	5	0.544366	-1.20163	-4.39232	0.923917	NA	NA	NA	0.0983884	0.803089	0.994257	0.480817	NA	NA	NA	Q9ZWA6	reviewed	MGP	IDD3 PSG3	Zinc finger protein MAGPIE (Protein POLLEN SPECIFIC GENE 3) (Protein indeterminate-domain 3) (AtIDD3)	Activator;Alternative splicing;DNA-binding;Gibberellin signaling pathway;Metal-binding;Nucleus;Phosphoprotein;Reference proteome;Repeat;Transcription;Transcription regulation;Zinc;Zinc-finger	SUBCELLULAR LOCATION: Nucleus {ECO:0000255|PROSITE-ProRule:PRU00768, ECO:0000269|PubMed:17785527, ECO:0000269|PubMed:24821766}.	asymmetric cell division [GO:0008356]; gibberellic acid mediated signaling pathway [GO:0009740]; positive regulation of gibberellic acid mediated signaling pathway [GO:0009939]; positive regulation of transcription, DNA-templated [GO:0045893]; protein localization to nucleus [GO:0034504]; regulation of meristem growth [GO:0010075]; regulation of transcription, DNA-templated [GO:0006355]; root dev…	DNA-binding transcription factor activity [GO:0003700]; metal ion binding [GO:0046872]; sequence-specific DNA binding [GO:0043565]; transcription regulatory region sequence-specific DNA binding [GO:0000976]	nucleus [GO:0005634]	-	-	-	34.3844	-	16.8426	10.9938	1.525	-	-
-	-	-	-	-	-	-	AT1G03850.2	-	-	-	Orthogroup4195	AT1G03850	protein_coding	Encodes glutaredoxin ATGRXS13, required to facilitate Botrytis cinerea infection of Arabidopsis thaliana plants. Sylvain La Camera et al (2011, PMID:21756272) reported a third splice variant in addition to the two annotated in TAIR10. It is a member of the CC-type glutaredoxin (ROXY) family that has been shown to interact with the transcription factor TGA2 and suppress ORA59 promoter activity.	NA	NA	NA	NA	3.50314	4.4021	-1.58496	-1.58496	NA	NA	NA	0.998815	0.999939	0.89442	0.893605	Q84TF4	reviewed	GRXS13	ROXY18	Monothiol glutaredoxin-S13 (AtGrxS13) (Protein ROXY 18)	2Fe-2S;Alternative splicing;Cytoplasm;Iron;Iron-sulfur;Metal-binding;Nucleus;Redox-active center;Reference proteome	SUBCELLULAR LOCATION: Cytoplasm {ECO:0000250}. Nucleus {ECO:0000250}.	defense response to fungus [GO:0050832]; negative regulation of transcription by RNA polymerase II [GO:0000122]; response to cytokinin [GO:0009735]; response to photooxidative stress [GO:0080183]	2 iron, 2 sulfur cluster binding [GO:0051537]; metal ion binding [GO:0046872]; protein disulfide oxidoreductase activity [GO:0015035]	cytoplasm [GO:0005737]; nucleus [GO:0005634]	-	-	-	-	-	-	-	106.22	-	-
BS892_c0_g1_i15	Complete	2.18387e-161	457.988	-	GOSA_00015522-RA	-	AT1G03860.2	Orthogroup6353	Orthogroup6353	-	-	AT1G03860	protein_coding	prohibitin 2	4	-0.388644	-0.341037	NA	0.00191987	-0.945552	1.87447	1.90046	0.179043	0.409885	NA	0.98952	0.915294	0.906771	0.906174	Q9ZNT7	reviewed	PHB2	-	Prohibitin-2, mitochondrial (Atphb2)	Alternative splicing;Coiled coil;Membrane;Mitochondrion;Mitochondrion inner membrane;Reference proteome;Signal-anchor;Transmembrane;Transmembrane helix	SUBCELLULAR LOCATION: Mitochondrion inner membrane {ECO:0000269|PubMed:12837548, ECO:0000269|PubMed:14671022, ECO:0000269|PubMed:17883375, ECO:0000269|PubMed:18189341, ECO:0000269|PubMed:21841088}; Single-pass type II membrane protein {ECO:0000269|PubMed:12837548, ECO:0000269|PubMed:14671022, ECO:0000269|PubMed:17883375, ECO:0000269|PubMed:18189341, ECO:0000269|PubMed:21841088}.	mitochondrion organization [GO:0007005]	-	cell wall [GO:0005618]; extracellular region [GO:0005576]; integral component of membrane [GO:0016021]; mitochondrial respiratory chain complex I [GO:0005747]; mitochondrion [GO:0005739]; plastid [GO:0009536]; vacuolar membrane [GO:0005774]; vacuole [GO:0005773]	-	-	-	118.969	-	84.7452	-	16.9125	-	-
-	-	-	-	-	GOSA_00025721-RA	AH001375-RA	AT1G03870.1	-	Orthogroup2927	Orthogroup2927	Orthogroup2927	AT1G03870	protein_coding	fasciclin-like arabinogalactan-protein 9 (Fla9). Possibly involved in embryogenesis and seed development.	NA	NA	-6.22882	3.1964	-4.36484	-6.91289	0.293731	0.331206	NA	0.999387	0.99212	0.999936	0.999986	0.498365	0.504077	Q9ZWA8	reviewed	FLA9	-	Fasciclin-like arabinogalactan protein 9	Cell membrane;GPI-anchor;Glycoprotein;Lipoprotein;Membrane;Proteoglycan;Reference proteome;Signal	SUBCELLULAR LOCATION: Cell membrane; Lipid-anchor, GPI-anchor.	plant-type secondary cell wall biogenesis [GO:0009834]	-	anchored component of membrane [GO:0031225]; anchored component of plasma membrane [GO:0046658]; extracellular region [GO:0005576]; plasma membrane [GO:0005886]; secretory vesicle [GO:0099503]	-	-	-	-	-	38.1314	30.3988	116.38	-	-
-	-	-	-	-	-	AH017744-RA	AT1G03880.1	-	-	Orthogroup702	Orthogroup702	AT1G03880	protein_coding	Protein is tyrosine-phosphorylated and its phosphorylation state is modulated in response to ABA in Arabidopsis thaliana seeds.	NA	NA	NA	-12.005	NA	NA	NA	NA	NA	NA	1	NA	NA	NA	NA	P15456	reviewed	CRB	CRU2 CRU3	12S seed storage protein CRB (Cruciferin 2) (AtCRU2) (Cruciferin B) (Legumin-type globulin storage protein CRU2) [Cleaved into: 12S seed storage protein CRB alpha chain (12S seed storage protein CRB acidic chain); 12S seed storage protein CRB beta chain (12S seed storage protein CRB basic chain)]	Disulfide bond;Phosphoprotein;Reference proteome;Seed storage protein;Signal;Storage protein;Ubl conjugation;Vacuole	SUBCELLULAR LOCATION: Protein storage vacuole {ECO:0000305}.	cellular response to abscisic acid stimulus [GO:0071215]; response to abscisic acid [GO:0009737]; seed maturation [GO:0010431]	nutrient reservoir activity [GO:0045735]	protein storage vacuole [GO:0000326]	-	-	-	-	-	-	6167.1	1.0075	-	-
-	-	-	-	-	-	AH017742-RA	AT1G03890.1	-	-	Orthogroup15221	Orthogroup702	AT1G03890	protein_coding	RmlC-like cupins superfamily protein;(source:Araport11)	NA	NA	NA	-12.3226	NA	NA	NA	NA	NA	NA	1	NA	NA	NA	NA	Q9ZWA9	reviewed	CRD	CRU2	12S seed storage protein CRD (Cruciferin D) (Legumin-type globulin storage protein CRD) [Cleaved into: 12S seed storage protein CRD alpha chain (12S seed storage protein CRD acidic chain); 12S seed storage protein CRD beta chain (12S seed storage protein CRD basic chain)]	Direct protein sequencing;Disulfide bond;Phosphoprotein;Reference proteome;Seed storage protein;Signal;Storage protein;Ubl conjugation;Vacuole	SUBCELLULAR LOCATION: Protein storage vacuole {ECO:0000305}.	seed maturation [GO:0010431]	nutrient reservoir activity [GO:0045735]	protein storage vacuole [GO:0000326]	-	-	-	-	-	-	20493.8	1	-	-
BS3849_c0_g1_i19	5'prime_partial	3.95327e-106	316.62	-	GOSA_00026703-RA	AH002660-RA	AT1G03900.1	Orthogroup5098	Orthogroup5098	Orthogroup5098	Orthogroup5098	AT1G03900	protein_coding	member of NAP family, an heterogeneous subfamily of the ATP-binding Cassette (ABC) superfamily of membrane transporters. The NAPs proteins are characterized by having only one nucleotide-binding folds (NBFs) domain.	NA	0.337945	-0.782409	0.308122	0.945612	0.555215	0.0614005	0.0614005	0.31385	0.580073	0.357289	0.604041	0.555632	0.469051	0.464263	Q681Q7	reviewed	-	-	Uncharacterized protein At1g03900	Reference proteome	-	endocytosis [GO:0006897]; vesicle-mediated transport [GO:0016192]	ATPase-coupled transmembrane transporter activity [GO:0042626]	clathrin vesicle coat [GO:0030125]	-	-	-	31.4473	-	33.7778	23.833	109.662	-	-
BS115203_c0_g1_i1	Complete	2.03441e-157	449.899	-	GOSA_00029042-RA	AH019144-RA	AT1G03905.1	Orthogroup7510	Orthogroup7510	Orthogroup7510	Orthogroup7510	AT1G03905	protein_coding	P-loop containing nucleoside triphosphate hydrolases superfamily protein;(source:Araport11)	NA	0.464257	1.35453	0.485427	1.92392	0	0.584963	NA	0.0883354	0.847596	0.391777	0.886225	0.471983	0.517088	NA	Q3EDJ0	reviewed	ABCI19	NAP4	ABC transporter I family member 19 (ABC transporter ABCI.19) (AtABCI19) (GCN-related protein 2) (Non-intrinsic ABC protein 4)	ATP-binding;Cytoplasm;Nucleotide-binding;Reference proteome;Transport	SUBCELLULAR LOCATION: Cytoplasm {ECO:0000269|Ref.4}.	-	ATP binding [GO:0005524]	cytoplasm [GO:0005737]	-	-	-	34.0224	-	124.724	6.10339	4.2225	-	-
BS19890_c0_g1_i1	Complete	0	745.732	-	GOSA_00005680-RA	AH021876-RA	AT1G03910.1	Orthogroup11825	Orthogroup11825	Orthogroup11825	Orthogroup11825	AT1G03910	protein_coding	Encodes the Arabidopsis homolog of a conserved eukaryotic protein without known functional domains. The protein that localizes to nuclear speckles and colocalizes with known splicing proteins.	NA	-0.189377	0.149747	-0.289507	-0.0760826	-0.526069	0.273018	0.369234	0.817855	0.307222	0.354135	0.484037	0.5494	0.495121	0.506517	F4I2J8	reviewed	CTN	-	Cactin	Alternative splicing;Coiled coil;Nucleus;Phosphoprotein;Reference proteome;Spliceosome;mRNA processing;mRNA splicing	SUBCELLULAR LOCATION: Nucleus speckle {ECO:0000269|PubMed:23454656}.	embryo development ending in seed dormancy [GO:0009793]; mRNA cis splicing, via spliceosome [GO:0045292]; regulation of gene expression [GO:0010468]	-	cytoplasm [GO:0005737]; nuclear speck [GO:0016607]; nucleus [GO:0005634]; spliceosomal complex [GO:0005681]	-	-	-	13.3954	-	67.5528	20.4438	27.205	-	-
BS2128_c0_g1_i1	Complete	0	843.188	-	-	AH017726-RA	AT1G03920.2	Orthogroup3020	-	Orthogroup3020	Orthogroup3020	AT1G03920	protein_coding	Ubiquitously expressed protein kinase.	NA	0.658537	NA	1.58496	NA	NA	NA	NA	0.0568979	NA	0.845797	NA	NA	NA	NA	A0A1P8AWP3	unreviewed	-	-	Protein kinase family protein	ATP-binding;Kinase;Nucleotide-binding;Phosphoprotein;Proteomics identification;Reference proteome;Serine/threonine-protein kinase;Transferase	-	-	ATP binding [GO:0005524]; protein serine/threonine kinase activity [GO:0004674]	-	-	-	-	18.6622	-	-	10.1156	1.3775	-	-
-	-	-	-	-	-	-	AT1G03930.1	-	-	-	Orthogroup516	AT1G03930	protein_coding	Phosphorylates serine, threonine, and tyrosine	NA	NA	NA	NA	-0.0760826	-0.667425	-1.03953	-0.887525	NA	NA	NA	0.480817	0.575754	0.866259	0.584445	Q9ZWB3	reviewed	CKL9	ADK1 CKI4 CKI5 CKL9ALPHA CKL9BETA	Casein kinase 1-like protein 9 (EC 2.7.11.1) (Dual specificity kinase 1) (Protein CASEIN KINASE I-LIKE 9) (Protein CASEIN KINASE I-LIKE 9 ALPHA) (Protein CASEIN KINASE I-LIKE 9 BETA)	ATP-binding;Cytoplasm;Kinase;Nucleotide-binding;Nucleus;Reference proteome;Serine/threonine-protein kinase;Transferase	SUBCELLULAR LOCATION: Cytoplasm {ECO:0000269|PubMed:16126836}. Nucleus {ECO:0000269|PubMed:16126836}.	endocytosis [GO:0006897]; peptidyl-serine phosphorylation [GO:0018105]; signal transduction [GO:0007165]	ATP binding [GO:0005524]; protein serine/threonine/tyrosine kinase activity [GO:0004712]; protein serine/threonine kinase activity [GO:0004674]; protein serine kinase activity [GO:0106310]; protein threonine kinase activity [GO:0106311]	cytoplasm [GO:0005737]; nucleus [GO:0005634]	2.7.11.1	RHEA:17989; RHEA:46608	CATALYTIC ACTIVITY: Reaction=ATP + L-seryl-[protein] = ADP + H(+) + O-phospho-L-seryl-[protein]; Xref=Rhea:RHEA:17989, Rhea:RHEA-COMP:9863, Rhea:RHEA-COMP:11604, ChEBI:CHEBI:15378, ChEBI:CHEBI:29999, ChEBI:CHEBI:30616, ChEBI:CHEBI:83421, ChEBI:CHEBI:456216; EC=2.7.11.1; Evidence={ECO:0000269|PubMed:7527390}; CATALYTIC ACTIVITY: Reaction=ATP + L-threonyl-[protein] = ADP + H(+) + O-phospho-L-threon…	-	-	-	-	19.7375	-	-
-	-	-	-	-	-	-	AT1G03935.1	-	-	-	-	AT1G03935	small_nucleolar_rna	snoRNA;(source:Araport11)	NA	NA	NA	NA	NA	NA	NA	NA	NA	NA	NA	NA	NA	NA	NA	-	-	-	-	-	-	-	-	-	-	-	-	-	-	-	-	-	1	-	-
-	-	-	-	-	GOSA_00008582-RA	-	AT1G03940.1	-	Orthogroup16442	-	Orthogroup436	AT1G03940	protein_coding	HXXXD-type acyl-transferase family protein;(source:Araport11)	NA	NA	-1.58496	NA	2.09384	4.32193	0	0.106915	NA	0.645869	NA	0.966819	0.999932	0.466438	0.465754	Q9ZWB4	reviewed	3AT1	-	Coumaroyl-CoA:anthocyanidin 3-O-glucoside-6''-O-coumaroyltransferase 1 (EC 2.3.1.-)	Acetylation;Acyltransferase;Reference proteome;Transferase	-	-	transferase activity, transferring acyl groups other than amino-acyl groups [GO:0016747]	-	2.3.1.-	-	-	-	-	1.9774	-	41.535	-	-
BS2725_c1_g1_i4	Complete	1.06254e-103	304.679	-	GOSA_00024944-RA	AH012977-RA	AT1G03950.1	Orthogroup3965	Orthogroup3965	Orthogroup3965	Orthogroup3965	AT1G03950	protein_coding	vacuolar protein sorting-associated protein 2.3;(source:Araport11)	NA	-0.186951	-0.180572	0	0.923917	1.22239	-0.263034	-0.337035	0.817855	0.319795	0.303206	0.601139	0.88214	0.493893	0.501573	Q941D5	reviewed	VPS2.3	CHMP2-3	Vacuolar protein sorting-associated protein 2 homolog 3 (AtVPS2-3) (Charged multivesicular body protein 2 homolog 3) (ESCRT-III complex subunit VPS2 homolog 3)	Coiled coil;Endosome;Protein transport;Reference proteome;Transport	SUBCELLULAR LOCATION: Endosome {ECO:0000250}.	endosome transport via multivesicular body sorting pathway [GO:0032509]; late endosome to vacuole transport [GO:0045324]; protein transport [GO:0015031]	-	ESCRT III complex [GO:0000815]; multivesicular body [GO:0005771]	-	-	-	37.1979	-	64.39	10.2007	32.0825	-	-
-	-	-	-	-	-	-	AT1G03960.2	-	-	-	Orthogroup15808	AT1G03960	protein_coding	Calcium-binding EF hand family protein;(source:Araport11)	NA	NA	NA	NA	0.923917	0.584963	0.584963	0.678072	NA	NA	NA	0.551215	0.542047	0.483749	0.543532	Q84JI6	reviewed	B''EPSILON	-	Probable serine/threonine protein phosphatase 2A regulatory subunit B''epsilon (AtB''epsilon)	Alternative splicing;Calcium;Metal-binding;Reference proteome	-	protein dephosphorylation [GO:0006470]	calcium ion binding [GO:0005509]; protein phosphatase regulator activity [GO:0019888]	protein phosphatase type 2A complex [GO:0000159]	-	-	-	-	-	-	-	4.91	-	-
-	-	-	-	-	-	-	AT1G03970.1	-	-	-	Orthogroup5998	AT1G03970	protein_coding	encodes a basic leucine zipper G-box binding factor that can bind to G-box motifs only as heterodimers with GBF2 or GBF3. A single amino acid change can confer G-box binding as homodimers.	NA	NA	NA	NA	0.199552	1.30117	-0.0544478	0.103093	NA	NA	NA	0.501249	0.883517	0.467822	0.466622	P42777	reviewed	GBF4	BZIP40	G-box-binding factor 4 (bZIP transcription factor 40) (AtbZIP40)	DNA-binding;Nucleus;Phosphoprotein;Reference proteome;Transcription;Transcription regulation	SUBCELLULAR LOCATION: Nucleus {ECO:0000255|PROSITE-ProRule:PRU00978, ECO:0000269|PubMed:8146148}.	positive regulation of transcription, DNA-templated [GO:0045893]	DNA binding [GO:0003677]; DNA-binding transcription factor activity [GO:0003700]; sequence-specific DNA binding [GO:0043565]; transcription regulatory region sequence-specific DNA binding [GO:0000976]	nucleus [GO:0005634]	-	-	-	-	-	-	-	44.7475	-	-
-	-	-	-	-	-	-	AT1G03980.1	-	-	-	Orthogroup2684	AT1G03980	protein_coding	Encodes a protein with phytochelatin synthase activity which binds Cd2+ and Cd-glutathione complexes with high affinity. The protein has been postulated to be involved in Cd2+ tolerance. AtPCS2 expression appears to be less than that of AtPCS1, explaining the inability of endogenous AtPCS2 to substitute for AtPCS1 in the cad1-3 mutant (AtPCS1 null).	NA	NA	NA	NA	NA	NA	NA	NA	NA	NA	NA	NA	NA	NA	NA	Q9ZWB7	reviewed	PCS2	-	Glutathione gamma-glutamylcysteinyltransferase 2 (EC 2.3.2.15) (Phytochelatin synthase 2) (AtPCS2)	Acyltransferase;Cadmium;Coiled coil;Metal-binding;Reference proteome;Transferase	-	cellular detoxification of cadmium ion [GO:0098849]; detoxification of copper ion [GO:0010273]; phytochelatin biosynthetic process [GO:0046938]	glutathione gamma-glutamylcysteinyltransferase activity [GO:0016756]; metal ion binding [GO:0046872]	-	2.3.2.15	RHEA:17917	CATALYTIC ACTIVITY: Reaction=[Glu(-Cys)](n)-Gly + glutathione + H(+) = [Glu(-Cys)](n+1)-Gly + glycine; Xref=Rhea:RHEA:17917, Rhea:RHEA-COMP:12438, Rhea:RHEA-COMP:12439, ChEBI:CHEBI:15378, ChEBI:CHEBI:57305, ChEBI:CHEBI:57925, ChEBI:CHEBI:131728; EC=2.3.2.15; Evidence={ECO:0000255|PROSITE-ProRule:PRU00773};	-	-	-	-	1	-	-
-	-	-	-	-	-	-	AT1G03982.1	-	-	-	Orthogroup6647	AT1G03982	protein_coding	PAK-box/P21-Rho-binding family protein;(source:Araport11)	NA	NA	NA	NA	NA	NA	NA	NA	NA	NA	NA	NA	NA	NA	NA	Q9ZWB8	reviewed	RIC8	-	CRIB domain-containing protein RIC8 (ROP-interactive CRIB motif-containing protein 8) (Target of ROP protein RIC8)	Reference proteome	-	-	-	-	-	-	-	-	-	-	-	1	-	-
-	-	-	-	-	-	-	AT1G03987.1	-	-	-	-	AT1G03987	long_noncoding_rna	None;(source:Araport11)	NA	NA	NA	NA	-0.0760826	NA	NA	NA	NA	NA	NA	0.480817	NA	NA	NA	-	-	-	-	-	-	-	-	-	-	-	-	-	-	-	-	-	1.595	-	-
-	-	-	-	-	-	-	AT1G03990.1	-	-	-	Orthogroup622	AT1G03990	protein_coding	Long-chain fatty alcohol dehydrogenase family protein;(source:Araport11)	NA	NA	NA	NA	-0.0760826	0.736966	-0.584963	-0.584963	NA	NA	NA	0.480817	0.548213	0.517088	0.513212	Q9ZWB9	reviewed	FAO1	-	Long-chain-alcohol oxidase FAO1 (EC 1.1.3.20) (Long-chain fatty alcohol oxidase 1)	FAD;Flavoprotein;Membrane;Oxidoreductase;Reference proteome;Transmembrane;Transmembrane helix	SUBCELLULAR LOCATION: Membrane {ECO:0000305}; Multi-pass membrane protein {ECO:0000305}.	-	flavin adenine dinucleotide binding [GO:0050660]; long-chain-alcohol oxidase activity [GO:0046577]	integral component of membrane [GO:0016021]	1.1.3.20	RHEA:22756	CATALYTIC ACTIVITY: Reaction=a long-chain primary fatty alcohol + O2 = a long-chain fatty aldehyde + H2O2; Xref=Rhea:RHEA:22756, ChEBI:CHEBI:15379, ChEBI:CHEBI:16240, ChEBI:CHEBI:17176, ChEBI:CHEBI:77396; EC=1.1.3.20;	-	-	-	-	3.33	-	-
-	-	-	-	-	-	-	AT1G03993.1	-	-	-	-	AT1G03993	antisense_long_noncoding_rna	Natural antisense transcript overlaps with AT1G01040;(source:Araport11)	NA	NA	NA	NA	NA	NA	NA	NA	NA	NA	NA	NA	NA	NA	NA	-	-	-	-	-	-	-	-	-	-	-	-	-	-	-	-	-	1	-	-
-	-	-	-	-	-	-	AT1G03997.1	-	-	-	-	AT1G03997	antisense_long_noncoding_rna	Natural antisense transcript overlaps with AT1G01050;(source:Araport11)	NA	NA	NA	NA	NA	NA	NA	NA	NA	NA	NA	NA	NA	NA	NA	-	-	-	-	-	-	-	-	-	-	-	-	-	-	-	-	-	1	-	-
-	-	-	-	-	-	-	AT1G04000.1	-	-	-	Orthogroup15595	AT1G04000	protein_coding	hypothetical protein;(source:Araport11)	NA	NA	NA	NA	0.0308326	-0.0995357	-0.152003	0	NA	NA	NA	0.480817	0.476524	0.473706	0.4615	A0A178WMX4	unreviewed	-	-	Uncharacterized protein	-	-	-	-	-	-	-	-	-	-	-	-	13.915	-	-
-	-	-	-	-	-	-	AT1G04003.1	-	-	-	-	AT1G04003	long_noncoding_rna	None;(source:Araport11)	NA	NA	NA	NA	NA	NA	NA	NA	NA	NA	NA	NA	NA	NA	NA	-	-	-	-	-	-	-	-	-	-	-	-	-	-	-	-	-	1	-	-
-	-	-	-	-	-	-	AT1G04007.1	-	-	-	-	AT1G04007	antisense_long_noncoding_rna	Natural antisense transcript overlaps with AT1G01160;(source:Araport11)	NA	NA	NA	NA	1.24585	0	0.652077	0.514573	NA	NA	NA	0.820417	0.471983	0.55078	0.517672	-	-	-	-	-	-	-	-	-	-	-	-	-	-	-	-	-	3.7525	-	-
BS504_c1_g1_i32	Complete	0	628.632	-	GOSA_00026826-RA	AH022046-RA	AT1G04010.1	Orthogroup7801	Orthogroup7801	Orthogroup7801	Orthogroup7801	AT1G04010	protein_coding	phospholipid sterol acyl transferase 1;(source:Araport11)	NA	0.42747	-0.137504	-0.415037	0.50888	0.263034	0.222392	0.415037	0.732166	0.280802	0.366174	0.512315	0.491122	0.479778	0.506916	Q4VCM1	reviewed	PSAT	LCAT2 PSAT1	Phospholipid--sterol O-acyltransferase (EC 2.3.1.-) (Lecithin-cholesterol acyltransferase-like 2)	Acyltransferase;Endoplasmic reticulum;Lipid metabolism;Membrane;Microsome;Reference proteome;Signal-anchor;Steroid metabolism;Transferase;Transmembrane;Transmembrane helix	SUBCELLULAR LOCATION: Microsome membrane {ECO:0000269|PubMed:16020547}; Single-pass type II membrane protein {ECO:0000269|PubMed:16020547}.	leaf senescence [GO:0010150]; lipid metabolic process [GO:0006629]; sterol catabolic process [GO:0016127]; sterol esterification [GO:0034434]	O-acyltransferase activity [GO:0008374]; phosphatidate-sterol O-acyltransferase activity [GO:0080096]; phosphatidylcholine-sterol O-acyltransferase activity [GO:0004607]; phosphatidylethanolamine-sterol O-acyltransferase activity [GO:0080095]	cytoplasm [GO:0005737]; endoplasmic reticulum [GO:0005783]; integral component of membrane [GO:0016021]; intracellular membrane-bounded organelle [GO:0043231]	2.3.1.-	-	-	3.42344	-	10.4912	3.47418	4.92	-	-
-	-	-	-	-	-	-	AT1G04013.1	-	-	-	-	AT1G04013	antisense_long_noncoding_rna	Natural antisense transcript overlaps with AT1G01170;(source:Araport11)	NA	NA	NA	NA	1.50888	NA	-0.678072	-0.678072	NA	NA	NA	0.787556	NA	0.546606	0.543532	-	-	-	-	-	-	-	-	-	-	-	-	-	-	-	-	-	1.61	-	-
-	-	-	-	-	-	-	AT1G04017.1	-	-	-	-	AT1G04017	long_noncoding_rna	None;(source:Araport11)	NA	NA	NA	NA	1.24585	0	2.16993	2.16993	NA	NA	NA	0.820417	0.471983	0.968126	0.967551	-	-	-	-	-	-	-	-	-	-	-	-	-	-	-	-	-	4.655	-	-
BS14943_c0_g1_i4	Complete	8.38281e-127	393.66	-	GOSA_00024437-RA	AH022045-RA	AT1G04020.1	Orthogroup6752	Orthogroup6752	Orthogroup6752	Orthogroup6752	AT1G04020	protein_coding	Encodes a protein containing two tandem BRCA1 C-Terminal (BRCT) domains, which function in phosphorylation-dependent protein-protein interactions. Loss of function mutations cause defects in meristem organization due to failure to repress WUS. BARD1 binds to WUS promoter and over expression of BARD reduces the extent of WUS expression.	NA	-2.04577	NA	NA	-2.07608	-2.58496	-1.32193	-0.736966	0.000277468	NA	NA	0.912916	0.955449	0.835965	0.538796	F4I443	reviewed	BARD1	ROW1	BRCA1-associated RING domain protein 1 (AtBARD1) (Protein REPRESSOR OF WUSCHEL 1)	Alternative splicing;DNA damage;DNA repair;DNA-binding;Developmental protein;Metal-binding;Nucleus;Reference proteome;Repeat;Repressor;Transcription;Transcription regulation;Zinc;Zinc-finger	SUBCELLULAR LOCATION: Nucleus {ECO:0000269|PubMed:16957774, ECO:0000305|PubMed:18591352}.	DNA repair [GO:0006281]; double-strand break repair via homologous recombination [GO:0000724]; histone H3-K4 trimethylation [GO:0080182]; leaf development [GO:0048366]; maintenance of root meristem identity [GO:0010078]; maintenance of shoot apical meristem identity [GO:0010492]; negative regulation of fatty acid biosynthetic process [GO:0045717]; negative regulation of histone acetylation [GO:00…	DNA binding [GO:0003677]; metal ion binding [GO:0046872]; ubiquitin-protein transferase activity [GO:0004842]	BRCA1-A complex [GO:0070531]; BRCA1-BARD1 complex [GO:0031436]; nucleus [GO:0005634]; plasma membrane [GO:0005886]	-	-	-	8.01988	-	1.48884	2.44986	3.0475	-	-
-	-	-	-	-	-	-	AT1G04023.1	-	-	-	-	AT1G04023	long_noncoding_rna	None;(source:Araport11)	NA	NA	NA	NA	NA	NA	NA	NA	NA	NA	NA	NA	NA	NA	NA	-	-	-	-	-	-	-	-	-	-	-	-	-	-	-	-	-	1	-	-
-	-	-	-	-	-	-	AT1G04027.1	-	-	-	-	AT1G04027	miRNA_primary_transcript	microRNA ath-MIR2112 precursor;(source:Araport11)	NA	NA	NA	NA	3.24585	3	NA	NA	NA	NA	NA	0.983834	0.975615	NA	NA	-	-	-	-	-	-	-	-	-	-	-	-	-	-	-	-	-	4.8725	-	-
BS14416_c0_g1_i4	Complete	1.61305e-26	113.62	-	GOSA_00008116-RA	AH007874-RA	AT1G04030.2	Orthogroup2428	Orthogroup16426	-	Orthogroup2428	AT1G04030	protein_coding	eisosome protein;(source:Araport11)	NA	-0.605038	0.584963	1.37851	-0.0760826	0.584963	-1	-0.415037	0.000385772	0.42405	0.80701	0.527301	0.52205	0.776847	0.773529	Q9ZWC3	unreviewed	F21M11.3	-	F21M11.3 protein	-	-	male meiosis II [GO:0007142]	-	-	-	-	-	5.14425	-	5.02447	17.8239	2.705	-	-
-	-	-	-	-	-	-	AT1G04033.1	-	-	-	-	AT1G04033	long_noncoding_rna	None;(source:Araport11)	NA	NA	NA	NA	NA	NA	NA	NA	NA	NA	NA	NA	NA	NA	NA	-	-	-	-	-	-	-	-	-	-	-	-	-	-	-	-	-	1.0525	-	-
-	-	-	-	-	-	-	AT1G04037.1	-	-	-	-	AT1G04037	long_noncoding_rna	None;(source:Araport11)	NA	NA	NA	NA	0.923917	NA	NA	NA	NA	NA	NA	0.480817	NA	NA	NA	-	-	-	-	-	-	-	-	-	-	-	-	-	-	-	-	-	1.235	-	-
-	-	-	-	-	-	-	AT1G04040.1	-	-	-	Orthogroup15413	AT1G04040	protein_coding	HAD superfamily, subfamily IIIB acid phosphatase;(source:Araport11)	NA	NA	NA	NA	-5.39078	-6.10434	-1	-1.36773	NA	NA	NA	0.999988	0.999992	0.868082	0.880514	Q9ZWC4	unreviewed	F21M11.2	-	At1g04040/F21M11_2 (F21M11.2 protein) (HAD superfamily, subfamily IIIB acid phosphatase) (Similar to acid phosphatase)	Coiled coil;Glycoprotein;Proteomics identification;Reference proteome;Signal;Storage protein	-	-	acid phosphatase activity [GO:0003993]; nutrient reservoir activity [GO:0045735]	cell wall [GO:0005618]; extracellular region [GO:0005576]; plant-type cell wall [GO:0009505]; plasmodesma [GO:0009506]; vacuolar membrane [GO:0005774]; vacuole [GO:0005773]	-	-	-	-	-	-	-	187.892	-	-
-	-	-	-	-	-	-	AT1G04043.1	-	-	-	-	AT1G04043	antisense_long_noncoding_rna	Natural antisense transcript overlaps with AT1G01720;(source:Araport11)	NA	NA	NA	NA	NA	NA	NA	NA	NA	NA	NA	NA	NA	NA	NA	-	-	-	-	-	-	-	-	-	-	-	-	-	-	-	-	-	1	-	-
-	-	-	-	-	-	-	AT1G04047.1	-	-	-	-	AT1G04047	antisense_long_noncoding_rna	Natural antisense transcript overlaps with AT1G01725;(source:Araport11)	NA	NA	NA	NA	0.923917	NA	0.415037	0	NA	NA	NA	0.480817	NA	0.49958	0.4615	-	-	-	-	-	-	-	-	-	-	-	-	-	-	-	-	-	1.4625	-	-
-	-	-	-	-	-	AH013548-RA	AT1G04050.3	-	-	Orthogroup2429	Orthogroup15477	AT1G04050	protein_coding	Encodes SUVR1, one of the four closely related Arabidopsis SUVR proteins that belong to the SU(VAR)3-9 subgroup of SET-domain proteins. Proteins containing the evolutionarily conserved SET domain are involved in regulation of eukaryotic gene expression and chromatin structure through their histone lysine methyltransferase (HMTase) activity. SUVR1, SUVR2 and SUVR4 proteins contain a novel domain a…	NA	NA	NA	-0.736966	-1.07608	-1.58496	0	0	NA	NA	0.480864	0.787556	0.829123	0.466438	0.4615	Q946J2	reviewed	SUVR1	SDG13 SET13	Probable inactive histone-lysine N-methyltransferase SUVR1 (Protein SET DOMAIN GROUP 13) (Suppressor of variegation 3-9-related protein 1) (Su(var)3-9-related protein 1)	Chromatin regulator;Chromosome;Metal-binding;Methyltransferase;Nucleus;RNA-mediated gene silencing;Reference proteome;S-adenosyl-L-methionine;Transferase;Zinc	SUBCELLULAR LOCATION: Nucleus {ECO:0000250|UniProtKB:Q9FNC7}. Chromosome {ECO:0000250|UniProtKB:Q9FNC7}.	gene silencing by RNA [GO:0031047]	histone-lysine N-methyltransferase activity [GO:0018024]; identical protein binding [GO:0042802]; zinc ion binding [GO:0008270]	chromosome [GO:0005694]; nucleolus [GO:0005730]	-	-	-	-	-	-	7.79331	1.7975	-	-
-	-	-	-	-	-	-	AT1G04053.1	-	-	-	-	AT1G04053	antisense_long_noncoding_rna	Natural antisense transcript overlaps with AT1G01750;(source:Araport11)	NA	NA	NA	NA	0.923917	-0.584963	-0.415037	-0.415037	NA	NA	NA	0.480817	0.52205	0.49958	0.495423	-	-	-	-	-	-	-	-	-	-	-	-	-	-	-	-	-	1.8175	-	-
-	-	-	-	-	-	-	AT1G04057.1	-	-	-	-	AT1G04057	antisense_rna	Natural antisense transcript overlaps with AT1G01760;(source:Araport11)	NA	NA	NA	NA	NA	NA	NA	NA	NA	NA	NA	NA	NA	NA	NA	-	-	-	-	-	-	-	-	-	-	-	-	-	-	-	-	-	1	-	-
-	-	-	-	-	-	-	AT1G04063.1	-	-	-	-	AT1G04063	long_noncoding_rna	None;(source:Araport11)	NA	NA	NA	NA	NA	NA	NA	NA	NA	NA	NA	NA	NA	NA	NA	-	-	-	-	-	-	-	-	-	-	-	-	-	-	-	-	-	1	-	-
-	-	-	-	-	-	-	AT1G04067.1	-	-	-	-	AT1G04067	antisense_long_noncoding_rna	Natural antisense transcript overlaps with AT1G01840;(source:Araport11)	NA	NA	NA	NA	-1.07608	-1.58496	0.584963	1	NA	NA	NA	0.787556	0.829123	0.517088	0.809661	-	-	-	-	-	-	-	-	-	-	-	-	-	-	-	-	-	1.7575	-	-
-	-	-	-	-	GOSA_00004262-RA	-	AT1G04070.1	-	Orthogroup1599	-	Orthogroup1599	AT1G04070	protein_coding	Subunit of the TOM complex, a translocase in the outer mitochondrial membrane that selectively allows proteins with a mitochondrial targeting sequence to enter the mitochondrion.	NA	NA	-1.89308	NA	0.923917	0.63743	0.152003	0	NA	0.897768	NA	0.581122	0.564049	0.473706	0.4615	O64497	reviewed	TOM9-1	TOM22-1	Mitochondrial import receptor subunit TOM9-1 (Mitochondrial import receptor subunit TOM22 homolog 1) (Translocase of outer membrane 22 kDa subunit homolog 1) (Translocase of outer membrane 9 kDa subunit TOM9-1)	Membrane;Mitochondrion;Mitochondrion outer membrane;Protein transport;Receptor;Reference proteome;Signal-anchor;Translocation;Transmembrane;Transmembrane helix;Transport	SUBCELLULAR LOCATION: Mitochondrion outer membrane {ECO:0000250}; Single-pass type II membrane protein {ECO:0000250}.	protein targeting to mitochondrion [GO:0006626]	P-P-bond-hydrolysis-driven protein transmembrane transporter activity [GO:0015450]	integral component of membrane [GO:0016021]; mitochondrial outer membrane translocase complex [GO:0005742]	-	-	-	-	-	132.208	-	10.11	-	-
-	-	-	-	-	-	-	AT1G04073.1	-	-	-	-	AT1G04073	antisense_long_noncoding_rna	Natural antisense transcript overlaps with AT1G01860;(source:Araport11)	NA	NA	NA	NA	-0.0760826	NA	NA	0.584963	NA	NA	NA	0.480817	NA	NA	0.513212	-	-	-	-	-	-	-	-	-	-	-	-	-	-	-	-	-	1.4925	-	-
-	-	-	-	-	-	-	AT1G04077.1	-	-	-	-	AT1G04077	antisense_long_noncoding_rna	Natural antisense transcript overlaps with AT1G01900;(source:Araport11)	NA	NA	NA	NA	-1.07608	NA	NA	0.584963	NA	NA	NA	0.787556	NA	NA	0.513212	-	-	-	-	-	-	-	-	-	-	-	-	-	-	-	-	-	1.215	-	-
BS11755_c0_g1_i18	Complete	7.99295e-134	418.313	-	GOSA_00027014-RA	AH013549-RA	AT1G04080.3	Orthogroup6753	Orthogroup6753	Orthogroup6753	Orthogroup6753	AT1G04080	protein_coding	Encodes a U1 small nuclear ribonucleoprotein (snRNP) factor involved in alternative splicing.	NA	-0.409238	1.80735	-0.485427	0.923917	0.447459	1.58496	1.06413	0.0730799	0.879182	0.428136	0.535668	0.538419	0.510374	0.523439	F4I448	unreviewed	PRP39	-	Tetratricopeptide repeat (TPR)-like superfamily protein	Proteomics identification;Reference proteome	-	mRNA 5'-splice site recognition [GO:0000395]; regulation of timing of transition from vegetative to reproductive phase [GO:0048510]	-	commitment complex [GO:0000243]; cytosol [GO:0005829]; U1 snRNP [GO:0005685]; U2-type prespliceosome [GO:0071004]	-	-	-	47.0836	-	13.6771	48.1004	19.7175	-	-
-	-	-	-	-	-	-	AT1G04083.1	-	-	-	-	AT1G04083	antisense_long_noncoding_rna	Natural antisense transcript overlaps with AT1G01910;(source:Araport11)	NA	NA	NA	NA	0.923917	NA	1.32193	1	NA	NA	NA	0.480817	NA	0.835965	0.809661	-	-	-	-	-	-	-	-	-	-	-	-	-	-	-	-	-	1.37	-	-
-	-	-	-	-	-	-	AT1G04087.1	-	-	-	-	AT1G04087	long_noncoding_rna	None;(source:Araport11)	NA	NA	NA	NA	NA	NA	NA	NA	NA	NA	NA	NA	NA	NA	NA	-	-	-	-	-	-	-	-	-	-	-	-	-	-	-	-	-	1	-	-
-	-	-	-	-	-	AH022990-RA	AT1G04090.1	-	-	Orthogroup10345	Orthogroup16084	AT1G04090	protein_coding	vacuolar sorting-associated protein (DUF946);(source:Araport11)	NA	NA	NA	NA	NA	NA	NA	NA	NA	NA	NA	NA	NA	NA	NA	O64496	unreviewed	F20D22.14	-	F20D22.14 protein	-	-	RNA processing [GO:0006396]	-	-	-	-	-	-	-	-	1.02432	1.2675	-	-
-	-	-	-	-	-	-	AT1G04093.1	-	-	-	-	AT1G04093	long_noncoding_rna	None;(source:Araport11)	NA	NA	NA	NA	NA	NA	NA	NA	NA	NA	NA	NA	NA	NA	NA	-	-	-	-	-	-	-	-	-	-	-	-	-	-	-	-	-	1	-	-
-	-	-	-	-	-	-	AT1G04097.1	-	-	-	-	AT1G04097	antisense_long_noncoding_rna	Natural antisense transcript overlaps with AT1G02305;(source:Araport11)	NA	NA	NA	NA	NA	NA	1.58496	NA	NA	NA	NA	NA	NA	0.830395	NA	-	-	-	-	-	-	-	-	-	-	-	-	-	-	-	-	-	1.1925	-	-
-	-	-	-	-	-	-	AT1G04100.1	-	-	-	-	AT1G04100	protein_coding	Auxin induced gene, IAA10 (IAA10).	NA	NA	NA	NA	2.14631	1.87447	-0.263034	0	NA	NA	NA	0.962645	0.901267	0.483749	0.4615	Q38828	reviewed	IAA10	-	Auxin-responsive protein IAA10 (Indoleacetic acid-induced protein 10)	3D-structure;Auxin signaling pathway;Nucleus;Reference proteome;Repressor;Transcription;Transcription regulation	SUBCELLULAR LOCATION: Nucleus {ECO:0000250}.	auxin-activated signaling pathway [GO:0009734]; response to auxin [GO:0009733]; response to chitin [GO:0010200]	DNA-binding transcription factor activity [GO:0003700]; identical protein binding [GO:0042802]; transcription regulatory region sequence-specific DNA binding [GO:0000976]	nucleus [GO:0005634]	-	-	-	-	-	-	-	7.6425	-	-
-	-	-	-	-	-	-	AT1G04103.1	-	-	-	-	AT1G04103	antisense_long_noncoding_rna	Natural antisense transcript overlaps with AT1G02310;(source:Araport11)	NA	NA	NA	NA	0.923917	2	NA	NA	NA	NA	NA	0.480817	0.907964	NA	NA	-	-	-	-	-	-	-	-	-	-	-	-	-	-	-	-	-	1.9275	-	-
-	-	-	-	-	-	-	AT1G04105.1	-	-	-	-	AT1G04105	protein_coding	hypothetical protein;(source:Araport11)	NA	NA	NA	NA	-1.66105	NA	NA	NA	NA	NA	NA	0.836101	NA	NA	NA	-	-	-	-	-	-	-	-	-	-	-	-	-	-	-	-	-	1.9225	-	-
-	-	-	-	-	-	-	AT1G04107.1	-	-	-	-	AT1G04107	novel_transcribed_region	novel transcribed region; detected in root, carpel, root apical meristem, receptacle, leaf, dark-grown seedling, light-grown seedling, aerial;(source:Araport11)	NA	NA	NA	NA	-0.704114	-3.28011	-0.432441	-0.176427	NA	NA	NA	0.582946	0.996859	0.530822	0.478823	-	-	-	-	-	-	-	-	-	-	-	-	-	-	-	-	-	32.44	-	-
BS767_c0_g4_i1	Complete	0	1030.39	-	GOSA_00022863-RA	AH012995-RA	AT1G04110.1	Orthogroup6651	Orthogroup6651	Orthogroup6651	Orthogroup6651	AT1G04110	protein_coding	Initially identified as a mutation affecting stomatal development and distribution. Encodes a protein similar to serine proteases.	NA	0.641165	NA	1	-1.07608	-2.80735	-1	-1	0.0129298	NA	0.738953	0.787556	0.964846	0.811964	0.809661	O64495	reviewed	SBT1.2	SDD1	Subtilisin-like protease SBT1.2 (EC 3.4.21.-) (Cucumisin-like serine protease SDD1) (Protein STOMATAL DENSITY AND DISTRIBUTION 1) (Subtilase subfamily 1 member 2) (AtSBT1.2) (Subtilisin-like protease SDD1)	Apoplast;Cell membrane;Glycoprotein;Hydrolase;Membrane;Protease;Reference proteome;Secreted;Serine protease;Signal	SUBCELLULAR LOCATION: Secreted, extracellular space, apoplast {ECO:0000305}. Cell membrane {ECO:0000305}; Peripheral membrane protein {ECO:0000305}.	regulation of cell population proliferation [GO:0042127]; stomatal complex morphogenesis [GO:0010103]	serine-type endopeptidase activity [GO:0004252]	apoplast [GO:0048046]; external side of plasma membrane [GO:0009897]	3.4.21.-	-	-	15.0027	-	1.00027	5.88153	2.5925	-	-
-	-	-	-	-	-	-	AT1G04117.1	-	-	-	-	AT1G04117	antisense_long_noncoding_rna	Natural antisense transcript overlaps with AT1G02420;(source:Araport11)	NA	NA	NA	NA	0.50888	0	0	0.736966	NA	NA	NA	0.480817	0.471983	0.466438	0.538796	-	-	-	-	-	-	-	-	-	-	-	-	-	-	-	-	-	2.6425	-	-
BS83655_c0_g1_i1	Complete	0	2251.86	-	GOSA_00022880-RA	AH013000-RA	AT1G04120.1	Orthogroup10346	Orthogroup10346	Orthogroup10346	Orthogroup10346	AT1G04120	protein_coding	encodes a high-affinity inositol hexakisphosphate transporter that plays a role in guard cell signaling and phytate storage. It is a member of MRP subfamily / ABC transporter subfamily C.	NA	-0.132666	0.917538	-4	2.46824	1	0.378512	0.378512	0.859517	0.568834	0.996767	0.976599	0.86945	0.503647	0.499803	Q7GB25	reviewed	ABCC5	MRP5	ABC transporter C family member 5 (ABC transporter ABCC.5) (AtABCC5) (EC 7.6.2.2) (ATP-energized glutathione S-conjugate pump 5) (Glutathione S-conjugate-transporting ATPase 5) (Multidrug resistance-associated protein 5)	ATP-binding;Alternative splicing;Coiled coil;Membrane;Nucleotide-binding;Reference proteome;Repeat;Translocase;Transmembrane;Transmembrane helix;Transport	SUBCELLULAR LOCATION: Membrane {ECO:0000255|PROSITE-ProRule:PRU00441}; Multi-pass membrane protein {ECO:0000255|PROSITE-ProRule:PRU00441}.	abscisic acid-activated signaling pathway involved in stomatal movement [GO:1901527]; cellular potassium ion homeostasis [GO:0030007]; response to salt stress [GO:0009651]; transmembrane transport [GO:0055085]	ABC-type xenobiotic transporter activity [GO:0008559]; ATPase-coupled transmembrane transporter activity [GO:0042626]; ATP binding [GO:0005524]; sulfonylurea receptor activity [GO:0008281]	integral component of membrane [GO:0016021]; membrane [GO:0016020]; plant-type vacuole [GO:0000325]; vacuolar membrane [GO:0005774]; vacuole [GO:0005773]	7.6.2.2	-	CATALYTIC ACTIVITY: Reaction=ATP + H(2)O + xenobiotic(Side 1) = ADP + phosphate + xenobiotic(Side 2).; EC=7.6.2.2;	19.6917	-	13.096	17.4041	18.58	-	-
-	-	-	-	-	-	-	AT1G04123.1	-	-	-	-	AT1G04123	antisense_long_noncoding_rna	Natural antisense transcript overlaps with AT1G02430;(source:Araport11)	NA	NA	NA	NA	0.923917	NA	NA	NA	NA	NA	NA	0.480817	NA	NA	NA	-	-	-	-	-	-	-	-	-	-	-	-	-	-	-	-	-	1.225	-	-
-	-	-	-	-	-	-	AT1G04127.1	-	-	-	-	AT1G04127	long_noncoding_rna	None;(source:Araport11)	NA	NA	NA	NA	NA	NA	NA	NA	NA	NA	NA	NA	NA	NA	NA	-	-	-	-	-	-	-	-	-	-	-	-	-	-	-	-	-	1.1975	-	-
BS349_c0_g1_i9	Complete	2.24332e-149	440.654	-	GOSA_00023406-RA	AH021899-RA	AT1G04130.1	Orthogroup2683	Orthogroup2683	Orthogroup2683	Orthogroup2683	AT1G04130	protein_coding	Encodes one of the 36 carboxylate clamp (CC)-tetratricopeptide repeat (TPR) proteins (Prasad 2010, Pubmed ID: 20856808). Interacts with Hsp90/Hsp70 as co-chaperone.	NA	-0.30518	-1.24101	-0.667425	-0.0760826	1.32193	2	2	0.660079	0.814653	0.482905	0.480817	0.867454	0.965435	0.964872	Q940R2	unreviewed	TPR2	AtTPR2 tetratricopeptide repeat 2	At1g04130/F20D22_10 (Tetratricopeptide repeat (TPR)-like superfamily protein)	Coiled coil;Proteomics identification;Reference proteome;Repeat;TPR repeat	-	-	Hsp90 protein binding [GO:0051879]	-	-	-	-	14.7495	-	18.82	22.1337	6.1675	-	-
-	-	-	-	-	-	-	AT1G04133.1	-	-	-	-	AT1G04133	long_noncoding_rna	None;(source:Araport11)	NA	NA	NA	NA	NA	-1.58496	NA	NA	NA	NA	NA	NA	0.829123	NA	NA	-	-	-	-	-	-	-	-	-	-	-	-	-	-	-	-	-	1.5075	-	-
-	-	-	-	-	-	-	AT1G04137.1	-	-	-	-	AT1G04137	long_noncoding_rna	None;(source:Araport11)	NA	NA	NA	NA	NA	NA	NA	NA	NA	NA	NA	NA	NA	NA	NA	-	-	-	-	-	-	-	-	-	-	-	-	-	-	-	-	-	1	-	-
BS11911_c0_g1_i6	Complete	0	750.355	-	-	AH006967-RA	AT1G04140.1	Orthogroup3425	-	Orthogroup3425	Orthogroup3425	AT1G04140	protein_coding	Transducin family protein / WD-40 repeat family protein;(source:Araport11)	NA	0.124742	NA	-0.289507	1.92392	0.906891	0.247928	0.357552	0.827224	NA	0.354135	0.59802	0.58426	0.490722	0.507716	F4I458	unreviewed	-	-	Transducin family protein / WD-40 repeat family protein	Proteomics identification;Reference proteome;Repeat;WD repeat	-	autophagy [GO:0006914]	-	intracellular membrane-bounded organelle [GO:0043231]	-	-	-	31.0144	-	-	20.0426	46.1275	-	-
-	-	-	-	-	-	-	AT1G04143.1	-	-	-	-	AT1G04143	long_noncoding_rna	None;(source:Araport11)	NA	NA	NA	NA	NA	NA	NA	NA	NA	NA	NA	NA	NA	NA	NA	-	-	-	-	-	-	-	-	-	-	-	-	-	-	-	-	-	1	-	-
-	-	-	-	-	-	-	AT1G04147.1	-	-	-	-	AT1G04147	antisense_long_noncoding_rna	Natural antisense transcript overlaps with AT1G02860;(source:Araport11)	NA	NA	NA	NA	0.923917	0.584963	0.584963	1.32193	NA	NA	NA	0.480817	0.52205	0.517088	0.834133	-	-	-	-	-	-	-	-	-	-	-	-	-	-	-	-	-	1.755	-	-
BS15865_c0_g2_i1	5'prime_partial	0	1092.41	-	GOSA_00021531-RA	AH021907-RA	AT1G04150.1	Orthogroup11831	Orthogroup11831	Orthogroup11831	Orthogroup11831	AT1G04150	protein_coding	C2 calcium/lipid-binding plant phosphoribosyltransferase family protein;(source:Araport11)	NA	-2.16864	NA	-1.32193	NA	NA	NA	NA	0.0202977	NA	0.731529	NA	NA	NA	NA	O64492	unreviewed	-	-	C2 calcium/lipid-binding plant phosphoribosyltransferase family protein (F20D22.8 protein)	Glycosyltransferase;Membrane;Reference proteome;Transferase;Transmembrane;Transmembrane helix	SUBCELLULAR LOCATION: Membrane {ECO:0000256|ARBA:ARBA00004141}; Multi-pass membrane protein {ECO:0000256|ARBA:ARBA00004141}.	-	transferase activity, transferring glycosyl groups [GO:0016757]	integral component of membrane [GO:0016021]	-	-	-	1.92903	-	1.00027	3.29482	1.0175	-	-
-	-	-	-	-	-	-	AT1G04153.1	-	-	-	-	AT1G04153	antisense_long_noncoding_rna	Natural antisense transcript overlaps with AT1G02870;(source:Araport11)	NA	NA	NA	NA	NA	NA	NA	NA	NA	NA	NA	NA	NA	NA	NA	-	-	-	-	-	-	-	-	-	-	-	-	-	-	-	-	-	1	-	-
-	-	-	-	-	-	-	AT1G04157.1	-	-	-	-	AT1G04157	antisense_long_noncoding_rna	Natural antisense transcript overlaps with AT1G03090;(source:Araport11)	NA	NA	NA	NA	NA	NA	NA	NA	NA	NA	NA	NA	NA	NA	NA	-	-	-	-	-	-	-	-	-	-	-	-	-	-	-	-	-	1.135	-	-
-	-	-	-	-	-	AH013014-RA	AT1G04160.1	-	-	Orthogroup111	Orthogroup111	AT1G04160	protein_coding	Encodes a member of the type XI myosin protein family involved in root hair elongation.	NA	NA	NA	0.584963	-1.07608	-1.58496	-0.415037	-0.415037	NA	NA	0.434903	0.787556	0.829123	0.49958	0.495423	F4I460	reviewed	XI-B	XIB	Myosin-8 (Myosin XI B) (AtXIB)	ATP-binding;Actin-binding;Calmodulin-binding;Coiled coil;Cytoplasm;Motor protein;Myosin;Nucleotide-binding;Reference proteome;Repeat	SUBCELLULAR LOCATION: Cytoplasm {ECO:0000269|PubMed:17288617}. Note=Colocalizes with cytoplasmic vesicles and/or organelles.	actin filament-based movement [GO:0030048]; actin filament organization [GO:0007015]; root hair elongation [GO:0048767]; vesicle transport along actin filament [GO:0030050]	actin-dependent ATPase activity [GO:0030898]; actin filament binding [GO:0051015]; ATP binding [GO:0005524]; calmodulin binding [GO:0005516]; microfilament motor activity [GO:0000146]; motor activity [GO:0003774]	actin cytoskeleton [GO:0015629]; cytoplasm [GO:0005737]; myosin complex [GO:0016459]; vesicle [GO:0031982]	-	-	-	-	-	-	4.67785	1.74	-	-
-	-	-	-	-	-	-	AT1G04163.1	-	-	-	-	AT1G04163	antisense_long_noncoding_rna	Natural antisense transcript overlaps with AT1G03100;(source:Araport11)	NA	NA	NA	NA	NA	NA	NA	NA	NA	NA	NA	NA	NA	NA	NA	-	-	-	-	-	-	-	-	-	-	-	-	-	-	-	-	-	1.1125	-	-
-	-	-	-	-	-	-	AT1G04167.1	-	-	-	-	AT1G04167	long_noncoding_rna	None;(source:Araport11)	NA	NA	NA	NA	NA	NA	NA	NA	NA	NA	NA	NA	NA	NA	NA	-	-	-	-	-	-	-	-	-	-	-	-	-	-	-	-	-	1	-	-
BS79606_c0_g1_i1	Complete	0	859.366	-	GOSA_00006435-RA	AH011717-RA	AT1G04170.1	Orthogroup3845	Orthogroup3845	Orthogroup3845	Orthogroup3845	AT1G04170	protein_coding	protein synthesis initiation factor eIF2 gamma The mRNA is cell-to-cell mobile.	NA	-0.201387	-0.600904	0.415037	-0.0760826	-1.03747	0.27684	0.387023	0.340566	0.544761	0.410879	0.485088	0.876759	0.498727	0.511494	A0A384KBB6	unreviewed	-	-	Protein-synthesizing GTPase (EC 3.6.5.3)	GTP-binding;Hydrolase;Initiation factor;Nucleotide-binding;Protein biosynthesis	-	-	GTPase activity [GO:0003924]; GTP binding [GO:0005525]; translation initiation factor activity [GO:0003743]; tRNA binding [GO:0000049]	-	3.6.5.3	RHEA:19669	CATALYTIC ACTIVITY: Reaction=GTP + H2O = GDP + H(+) + phosphate; Xref=Rhea:RHEA:19669, ChEBI:CHEBI:15377, ChEBI:CHEBI:15378, ChEBI:CHEBI:37565, ChEBI:CHEBI:43474, ChEBI:CHEBI:58189; EC=3.6.5.3; Evidence={ECO:0000256|ARBA:ARBA00001874};	47.0623	-	75.6271	27.8877	52.4725	-	-
-	-	-	-	-	-	-	AT1G04173.1	-	-	-	-	AT1G04173	long_noncoding_rna	None;(source:Araport11)	NA	NA	NA	NA	NA	NA	NA	NA	NA	NA	NA	NA	NA	NA	NA	-	-	-	-	-	-	-	-	-	-	-	-	-	-	-	-	-	1	-	-
-	-	-	-	-	-	-	AT1G04177.1	-	-	-	-	AT1G04177	long_noncoding_rna	None;(source:Araport11)	NA	NA	NA	NA	NA	NA	NA	NA	NA	NA	NA	NA	NA	NA	NA	-	-	-	-	-	-	-	-	-	-	-	-	-	-	-	-	-	1	-	-
-	-	-	-	-	-	AH020853-RA	AT1G04180.1	-	-	Orthogroup11686	Orthogroup3293	AT1G04180	protein_coding	YUCCA 9;(source:Araport11)	NA	NA	NA	NA	NA	NA	0.584963	0.584963	NA	NA	NA	NA	NA	0.517088	0.513212	O64489	reviewed	YUC9	YUCCA9	Probable indole-3-pyruvate monooxygenase YUCCA9 (EC 1.14.13.168) (Flavin-containing monooxygenase YUCCA9)	Auxin biosynthesis;FAD;Flavoprotein;Monooxygenase;NADP;Oxidoreductase;Reference proteome	-	auxin biosynthetic process [GO:0009851]; response to ethylene [GO:0009723]	flavin adenine dinucleotide binding [GO:0050660]; indole-3-pyruvate monooxygenase activity [GO:0103075]; N,N-dimethylaniline monooxygenase activity [GO:0004499]; NADP binding [GO:0050661]	-	1.14.13.168	RHEA:34331	CATALYTIC ACTIVITY: Reaction=H(+) + indole-3-pyruvate + NADPH + O2 = (indol-3-yl)acetate + CO2 + H2O + NADP(+); Xref=Rhea:RHEA:34331, ChEBI:CHEBI:15377, ChEBI:CHEBI:15378, ChEBI:CHEBI:15379, ChEBI:CHEBI:16526, ChEBI:CHEBI:17640, ChEBI:CHEBI:30854, ChEBI:CHEBI:57783, ChEBI:CHEBI:58349; EC=1.14.13.168;	-	-	-	1.02432	1.3275	-	-
-	-	-	-	-	-	-	AT1G04183.1	-	-	-	-	AT1G04183	antisense_long_noncoding_rna	Natural antisense transcript overlaps with AT1G03410;(source:Araport11)	NA	NA	NA	NA	-3.66105	-1.87447	-1.28011	-1.5025	NA	NA	NA	0.990344	0.901267	0.866723	0.876079	-	-	-	-	-	-	-	-	-	-	-	-	-	-	-	-	-	6.8675	-	-
-	-	-	-	-	-	-	AT1G04187.1	-	-	-	-	AT1G04187	small_nucleolar_rna	None;(source:Araport11)	NA	NA	NA	NA	2.73127	NA	NA	NA	NA	NA	NA	0.965272	NA	NA	NA	-	-	-	-	-	-	-	-	-	-	-	-	-	-	-	-	-	2.5925	-	-
BS8348_c1_g1_i1	Complete	2.98852e-160	459.144	-	GOSA_00027221-RA	AH011847-RA	AT1G04190.1	Orthogroup6464	Orthogroup6464	Orthogroup6464	Orthogroup6464	AT1G04190	protein_coding	Encodes one of the 36 carboxylate clamp (CC)-tetratricopeptide repeat (TPR) proteins (Prasad 2010, Pubmed ID: 20856808) with potential to interact with Hsp90/Hsp70 as co-chaperones.	NA	-0.188474	0.206451	0.192645	0.245845	-0.556393	0.176878	0.176878	0.77745	0.309687	0.322047	0.503363	0.547408	0.479867	0.475245	A0A178WLS7	unreviewed	-	-	TPR3	Coiled coil;TPR repeat	-	-	-	-	-	-	-	18.8562	-	14.0269	7.7508	19.5275	-	-
-	-	-	-	-	-	-	AT1G04193.1	-	-	-	-	AT1G04193	small_nucleolar_rna	None;(source:Araport11)	NA	NA	NA	NA	NA	NA	NA	NA	NA	NA	NA	NA	NA	NA	NA	-	-	-	-	-	-	-	-	-	-	-	-	-	-	-	-	-	1	-	-
-	-	-	-	-	-	-	AT1G04197.1	-	-	-	-	AT1G04197	small_nucleolar_rna	None;(source:Araport11)	NA	NA	NA	NA	2.24585	NA	2	NA	NA	NA	NA	0.92887	NA	0.912372	NA	-	-	-	-	-	-	-	-	-	-	-	-	-	-	-	-	-	1.99	-	-
BS121129_c0_g1_i1	Complete	0	866.685	-	-	AH007049-RA	AT1G04200.1	Orthogroup9275	-	Orthogroup9275	Orthogroup9275	AT1G04200	protein_coding	dyggve-melchior-clausen syndrome protein;(source:Araport11)	NA	-0.257963	NA	0	2.24585	0.584963	-0.63743	-0.807355	0.779582	NA	0.303206	0.908168	0.559227	0.553918	0.569471	Q8RWV1	unreviewed	-	-	Dymeclin	Coiled coil;Lipoprotein;Proteomics identification;Reference proteome	-	Golgi organization [GO:0007030]	-	Golgi apparatus [GO:0005794]	-	-	-	9.85441	-	-	7.34958	11.4125	-	-
-	-	-	-	-	-	-	AT1G04203.1	-	-	-	-	AT1G04203	long_noncoding_rna	None;(source:Araport11)	NA	NA	NA	NA	NA	NA	NA	NA	NA	NA	NA	NA	NA	NA	NA	-	-	-	-	-	-	-	-	-	-	-	-	-	-	-	-	-	1.185	-	-
-	-	-	-	-	-	-	AT1G04207.1	-	-	-	-	AT1G04207	long_noncoding_rna	None;(source:Araport11)	NA	NA	NA	NA	NA	NA	NA	NA	NA	NA	NA	NA	NA	NA	NA	-	-	-	-	-	-	-	-	-	-	-	-	-	-	-	-	-	1	-	-
BS6489_c0_g1_i18	Complete	0	1056.97	-	GOSA_00016981-RA	AH019837-RA	AT1G04210.1	Orthogroup11540	Orthogroup11540	Orthogroup11540	Orthogroup11540	AT1G04210	protein_coding	Encodes a putative Raf-related kinase.	NA	-0.164073	0.263034	0	0.50888	0.378512	0	0.192645	0.805608	0.31027	0.303206	0.545763	0.521195	0.466438	0.475851	A0A178W6H8	unreviewed	-	-	Protein kinase domain-containing protein	Leucine-rich repeat;Membrane;Repeat;Transmembrane;Transmembrane helix	-	-	ATP binding [GO:0005524]; protein kinase activity [GO:0004672]	integral component of membrane [GO:0016021]	-	-	-	20.4436	-	5.51304	5.92403	20.21	-	-
-	-	-	-	-	-	-	AT1G04213.1	-	-	-	-	AT1G04213	small_nucleolar_rna	None;(source:Araport11)	NA	NA	NA	NA	NA	NA	NA	NA	NA	NA	NA	NA	NA	NA	NA	-	-	-	-	-	-	-	-	-	-	-	-	-	-	-	-	-	1	-	-
-	-	-	-	-	-	-	AT1G04217.1	-	-	-	-	AT1G04217	small_nucleolar_rna	None;(source:Araport11)	NA	NA	NA	NA	3.09384	NA	1.11548	-0.263034	NA	NA	NA	0.980469	NA	0.855489	0.479279	-	-	-	-	-	-	-	-	-	-	-	-	-	-	-	-	-	3.06	-	-
BS2405_c0_g1_i3	Complete	0	781.556	-	GOSA_00005963-RA	AH021743-RA	AT1G04220.1	Orthogroup3915	Orthogroup3915	Orthogroup3915	Orthogroup3915	AT1G04220	protein_coding	Encodes KCS2, a member of the 3-ketoacyl-CoA synthase family involved in the biosynthesis of VLCFA (very long chain fatty acids).	7	-0.282503	-1.34289	3.58496	NA	-0.584963	1.65208	1.44057	0.475059	0.846932	0.983792	NA	0.52205	0.903393	0.87655	Q5XEP9	reviewed	KCS2	DAISY KCS17	3-ketoacyl-CoA synthase 2 (KCS-2) (EC 2.3.1.199) (Docosanoic acid synthase) (Very long-chain fatty acid condensing enzyme 2) (VLCFA condensing enzyme 2)	Acyltransferase;Membrane;Reference proteome;Transferase;Transmembrane;Transmembrane helix	SUBCELLULAR LOCATION: Membrane {ECO:0000269|PubMed:15277688}; Multi-pass membrane protein {ECO:0000269|PubMed:15277688}.	fatty acid biosynthetic process [GO:0006633]; response to osmotic stress [GO:0006970]; response to wounding [GO:0009611]; suberin biosynthetic process [GO:0010345]	3-oxo-arachidoyl-CoA synthase activity [GO:0102336]; 3-oxo-cerotoyl-CoA synthase activity [GO:0102337]; 3-oxo-lignoceronyl-CoA synthase activity [GO:0102338]; fatty acid elongase activity [GO:0009922]; very-long-chain 3-ketoacyl-CoA synthase activity [GO:0102756]	integral component of membrane [GO:0016021]	2.3.1.199	RHEA:32727	CATALYTIC ACTIVITY: Reaction=a very-long-chain acyl-CoA + H(+) + malonyl-CoA = a very-long-chain 3-oxoacyl-CoA + CO2 + CoA; Xref=Rhea:RHEA:32727, ChEBI:CHEBI:15378, ChEBI:CHEBI:16526, ChEBI:CHEBI:57287, ChEBI:CHEBI:57384, ChEBI:CHEBI:90725, ChEBI:CHEBI:90736; EC=2.3.1.199; Evidence={ECO:0000305};	117.306	-	72.2562	6.64147	1.9925	-	-
-	-	-	-	-	-	-	AT1G04223.1	-	-	-	-	AT1G04223	small_nucleolar_rna	None;(source:Araport11)	NA	NA	NA	NA	-3.39801	NA	4.16993	NA	NA	NA	NA	0.985483	NA	0.996593	NA	-	-	-	-	-	-	-	-	-	-	-	-	-	-	-	-	-	3.3125	-	-
-	-	-	-	-	-	-	AT1G04227.1	-	-	-	-	AT1G04227	small_nucleolar_rna	None;(source:Araport11)	NA	NA	NA	NA	NA	NA	NA	NA	NA	NA	NA	NA	NA	NA	NA	-	-	-	-	-	-	-	-	-	-	-	-	-	-	-	-	-	1	-	-
-	-	-	-	-	-	AH019809-RA	AT1G04230.2	-	-	Orthogroup2648	Orthogroup2648	AT1G04230	protein_coding	rRNA-processing EFG1-like protein (DUF2361);(source:Araport11)	NA	NA	NA	0.405256	1.06142	0.678072	0.736966	0.192645	NA	NA	0.388692	0.856395	0.554826	0.541788	0.513212	A0A1P8ANS3	unreviewed	-	-	rRNA-processing protein EFG1 (rRNA-processing protein efg1)	Reference proteome	-	rRNA processing [GO:0006364]	-	-	-	-	-	-	-	-	43.1675	7.215	-	-
-	-	-	-	-	-	-	AT1G04233.1	-	-	-	-	AT1G04233	antisense_long_noncoding_rna	Natural antisense transcript overlaps with AT1G03970;(source:Araport11)	NA	NA	NA	NA	3.73127	3.45943	0	1.22239	NA	NA	NA	0.99292	0.98777	0.466438	0.84141	-	-	-	-	-	-	-	-	-	-	-	-	-	-	-	-	-	6.8875	-	-
-	-	-	-	-	-	-	AT1G04237.1	-	-	-	-	AT1G04237	antisense_long_noncoding_rna	Natural antisense transcript overlaps with AT1G04040;(source:Araport11)	NA	NA	NA	NA	-1.07608	NA	-1.58496	-0.584963	NA	NA	NA	0.787556	NA	0.830395	0.513212	-	-	-	-	-	-	-	-	-	-	-	-	-	-	-	-	-	1.3375	-	-
-	-	-	-	-	-	AH010811-RA	AT1G04240.1	-	-	Orthogroup13139	Orthogroup1895	AT1G04240	protein_coding	SHY2/IAA3 regulates multiple auxin responses in roots. It is induced rapidly by IAA, and has been shown to be phosphorylated by oat phytochrome A in vitro.	NA	NA	NA	5.49185	-3.24601	-3.32193	-0.67319	-0.267933	NA	NA	0.998189	0.995303	0.998499	0.56805	0.493747	Q38822	reviewed	IAA3	SHY2	Auxin-responsive protein IAA3 (Indoleacetic acid-induced protein 3) (Short hypocotyl) (Suppressor of HY2)	Auxin signaling pathway;Nucleus;Phosphoprotein;Reference proteome;Repressor;Transcription;Transcription regulation	SUBCELLULAR LOCATION: Nucleus {ECO:0000250}.	auxin-activated signaling pathway [GO:0009734]; response to auxin [GO:0009733]	DNA-binding transcription factor activity [GO:0003700]; identical protein binding [GO:0042802]; transcription regulatory region sequence-specific DNA binding [GO:0000976]	nucleus [GO:0005634]	-	-	-	-	-	-	23.0917	23.81	-	-
-	-	-	-	-	-	-	AT1G04243.1	-	-	-	-	AT1G04243	long_noncoding_rna	None;(source:Araport11)	NA	NA	NA	NA	NA	NA	NA	NA	NA	NA	NA	NA	NA	NA	NA	-	-	-	-	-	-	-	-	-	-	-	-	-	-	-	-	-	1	-	-
-	-	-	-	-	-	-	AT1G04247.1	-	-	-	-	AT1G04247	antisense_long_noncoding_rna	Natural antisense transcript overlaps with AT1G04220;(source:Araport11)	NA	NA	NA	NA	NA	NA	2	1.58496	NA	NA	NA	NA	NA	0.912372	0.828349	-	-	-	-	-	-	-	-	-	-	-	-	-	-	-	-	-	1.0375	-	-
-	-	-	-	-	GOSA_00005252-RA	-	AT1G04250.1	-	Orthogroup12591	-	-	AT1G04250	protein_coding	Transcription regulator acting as repressor of auxin-inducible gene expression. Auxin-inducible AUX/IAA gene. Short-lived nuclear protein with four conserved domains. Domain III has homology to beta alpha alpha dimerization and DNA binding domains. Involved in auxin signaling and is a positive modulator of natural leaf senescence. Auxin induces the degradation of the protein in a dosage-dependent…	NA	NA	-3.72403	NA	-4.85744	-4.49185	-0.289507	-0.459432	NA	0.9989	NA	0.999512	0.9995	0.49761	0.525037	P93830	reviewed	IAA17	AXR3	Auxin-responsive protein IAA17 (Auxin response 3) (Indoleacetic acid-induced protein 17)	3D-structure;Auxin signaling pathway;Nucleus;Phosphoprotein;Reference proteome;Repressor;Transcription;Transcription regulation	SUBCELLULAR LOCATION: Nucleus.	auxin-activated signaling pathway [GO:0009734]; positive regulation of leaf senescence [GO:1900057]; response to auxin [GO:0009733]	DNA-binding transcription factor activity [GO:0003700]; identical protein binding [GO:0042802]	nucleus [GO:0005634]	-	-	-	-	-	99.5031	-	25.7025	-	-
-	-	-	-	-	-	-	AT1G04253.1	-	-	-	-	AT1G04253	long_noncoding_rna	None;(source:Araport11)	NA	NA	NA	NA	NA	NA	NA	NA	NA	NA	NA	NA	NA	NA	NA	-	-	-	-	-	-	-	-	-	-	-	-	-	-	-	-	-	1	-	-
-	-	-	-	-	-	-	AT1G04257.1	-	-	-	-	AT1G04257	long_noncoding_rna	None;(source:Araport11)	NA	NA	NA	NA	NA	NA	NA	NA	NA	NA	NA	NA	NA	NA	NA	-	-	-	-	-	-	-	-	-	-	-	-	-	-	-	-	-	1	-	-
BS105220_c0_g1_i1	Complete	8.01712e-21	88.9669	-	-	AH013451-RA	AT1G04260.1	Orthogroup10444	-	Orthogroup10444	Orthogroup10444	AT1G04260	protein_coding	Encodes protein that interacts with CaMV movement protein. Colocalizes in the cytoplasm with the movement protein. Has similarity to mammalian proteins (such as the rat PRA1) which have been described as rab acceptors.	NA	-0.717926	NA	-0.584963	0.464486	0.180572	0	0	0.0722776	NA	0.460562	0.535668	0.486118	0.466438	0.4615	P93829	reviewed	PRA1D	MPI7 MPIP7 PRA5	PRA1 family protein D (AtPRA1.D) (CAMV MOVEMENT PROTEIN-INTERACTING PROTEIN 7) (Prenylated Rab acceptor 5)	Acetylation;Endosome;Host-virus interaction;Membrane;Reference proteome;Transmembrane;Transmembrane helix;Transport	SUBCELLULAR LOCATION: Endosome membrane {ECO:0000269|PubMed:18583532}; Multi-pass membrane protein {ECO:0000269|PubMed:18583532}.	transport of virus in multicellular host [GO:0046739]; vesicle-mediated transport [GO:0016192]	-	cytoplasm [GO:0005737]; endoplasmic reticulum [GO:0005783]; endosome membrane [GO:0010008]; Golgi apparatus [GO:0005794]; integral component of membrane [GO:0016021]; membrane [GO:0016020]	-	-	-	15.6683	-	-	10.2432	14.785	-	-
-	-	-	-	-	-	-	AT1G04263.1	-	-	-	-	AT1G04263	small_nuclear_rna	U5;(source:Araport11)	NA	NA	NA	NA	NA	NA	NA	NA	NA	NA	NA	NA	NA	NA	NA	-	-	-	-	-	-	-	-	-	-	-	-	-	-	-	-	-	1	-	-
-	-	-	-	-	-	-	AT1G04267.1	-	-	-	-	AT1G04267	small_nucleolar_rna	None;(source:Araport11)	NA	NA	NA	NA	NA	NA	NA	3.45943	NA	NA	NA	NA	NA	NA	0.989172	-	-	-	-	-	-	-	-	-	-	-	-	-	-	-	-	-	1	-	-
BS7890_c0_g1_i1	-	3.12577e-49	167.933	-	-	-	AT1G04270.1	-	-	-	Orthogroup551	AT1G04270	protein_coding	Encodes cytosolic ribosomal protein S15.	NA	-0.221381	NA	NA	-0.947978	-2.04669	-0.249978	-0.249978	0.571574	NA	NA	0.604331	0.97218	0.494254	0.489908	Q08112	reviewed	RPS15A	RIG RPS15	40S ribosomal protein S15-1	Alternative splicing;Cytoplasm;Reference proteome;Ribonucleoprotein;Ribosomal protein	SUBCELLULAR LOCATION: Cytoplasm.	ribosomal small subunit assembly [GO:0000028]; translation [GO:0006412]	mRNA binding [GO:0003729]; structural constituent of ribosome [GO:0003735]	cytosol [GO:0005829]; cytosolic ribosome [GO:0022626]; cytosolic small ribosomal subunit [GO:0022627]; extracellular region [GO:0005576]; plasma membrane [GO:0005886]; plasmodesma [GO:0009506]; polysomal ribosome [GO:0042788]; vacuolar membrane [GO:0005774]	-	-	-	36.0153	-	-	-	252.425	-	-
-	-	-	-	-	-	-	AT1G04273.1	-	-	-	-	AT1G04273	small_nucleolar_rna	None;(source:Araport11)	NA	NA	NA	NA	3.09384	0.807355	2.64386	2.80735	NA	NA	NA	0.980469	0.56387	0.988222	0.989596	-	-	-	-	-	-	-	-	-	-	-	-	-	-	-	-	-	5.47	-	-
-	-	-	-	-	-	-	AT1G04277.1	-	-	-	-	AT1G04277	small_nucleolar_rna	None;(source:Araport11)	NA	NA	NA	NA	3.24585	3.90689	2.80735	2.32193	NA	NA	NA	0.983834	0.994233	0.967877	0.931793	-	-	-	-	-	-	-	-	-	-	-	-	-	-	-	-	-	6.9425	-	-
BS9592_c0_g1_i3	Complete	0	561.992	-	GOSA_00015043-RA	AH017644-RA	AT1G04280.2	Orthogroup5127	Orthogroup5127	Orthogroup5127	Orthogroup5127	AT1G04280	protein_coding	Encodes a mitochondrial CaM/Ca2+-dependent NAD+ kinase.	NA	0.232622	0.704544	3.16993	1.96831	1	-1.32193	-1.58496	0.907093	0.555578	0.967341	0.916409	0.85703	0.862713	0.890707	Q0WUY1	reviewed	NADKC	H1FLK	Calmodulin calcium-dependent NAD kinase (EC 2.7.1.23) (NAD kinase-CaM dependent protein) (NADKc)	ATP-binding;Calmodulin-binding;Kinase;Membrane;Mitochondrion;Mitochondrion outer membrane;Nucleotide-binding;Reference proteome;Transferase	SUBCELLULAR LOCATION: Mitochondrion outer membrane {ECO:0000269|PubMed:31554701}; Peripheral membrane protein {ECO:0000269|PubMed:31554701}.	-	ATP binding [GO:0005524]; calmodulin binding [GO:0005516]; NAD+ kinase activity [GO:0003951]	mitochondrial outer membrane [GO:0005741]	2.7.1.23	RHEA:18629; RHEA:18630	CATALYTIC ACTIVITY: Reaction=ATP + NAD(+) = ADP + H(+) + NADP(+); Xref=Rhea:RHEA:18629, ChEBI:CHEBI:15378, ChEBI:CHEBI:30616, ChEBI:CHEBI:57540, ChEBI:CHEBI:58349, ChEBI:CHEBI:456216; EC=2.7.1.23; Evidence={ECO:0000269|PubMed:31554701};PhysiologicalDirection=left-to-right; Xref=Rhea:RHEA:18630; Evidence={ECO:0000269|PubMed:31554701};	2.35218	-	35.683	5.03657	14.845	-	-
-	-	-	-	-	-	-	AT1G04283.1	-	-	-	-	AT1G04283	long_noncoding_rna	None;(source:Araport11)	NA	NA	NA	NA	NA	NA	NA	NA	NA	NA	NA	NA	NA	NA	NA	-	-	-	-	-	-	-	-	-	-	-	-	-	-	-	-	-	1	-	-
-	-	-	-	-	-	-	AT1G04287.1	-	-	-	-	AT1G04287	long_noncoding_rna	None;(source:Araport11)	NA	NA	NA	NA	NA	NA	NA	NA	NA	NA	NA	NA	NA	NA	NA	-	-	-	-	-	-	-	-	-	-	-	-	-	-	-	-	-	1	-	-
BS7594_c0_g1_i1	Complete	2.12576e-49	162.925	-	GOSA_00015475-RA	AH003300-RA	AT1G04290.2	Orthogroup8678	Orthogroup8678	Orthogroup8678	Orthogroup8678	AT1G04290	protein_coding	Thioesterase superfamily protein;(source:Araport11)	10	0.746816	1.59732	1.19794	-0.912584	0.169925	-0.206451	-0.321928	0.00592321	0.890978	0.789845	0.916544	0.534665	0.480846	0.497227	A0A178W7W7	unreviewed	-	-	(thale cress) hypothetical protein	-	-	-	acyl-CoA hydrolase activity [GO:0047617]	-	-	-	-	75.801	-	312.041	27.9821	18.0075	-	-
-	-	-	-	-	-	-	AT1G04293.1	-	-	-	-	AT1G04293	long_noncoding_rna	None;(source:Araport11)	NA	NA	NA	NA	NA	NA	NA	NA	NA	NA	NA	NA	NA	NA	NA	-	-	-	-	-	-	-	-	-	-	-	-	-	-	-	-	-	1	-	-
-	-	-	-	-	-	-	AT1G04295.1	-	-	-	-	AT1G04295	antisense_long_noncoding_rna	Natural antisense transcript overlaps with AT1G04290;(source:Araport11)	NA	NA	NA	NA	-1.66105	NA	NA	NA	NA	NA	NA	0.836101	NA	NA	NA	-	-	-	-	-	-	-	-	-	-	-	-	-	-	-	-	-	1.8425	-	-
-	-	-	-	-	-	-	AT1G04297.1	-	-	-	-	AT1G04297	antisense_long_noncoding_rna	Natural antisense transcript overlaps with AT1G04900;(source:Araport11)	NA	NA	NA	NA	NA	NA	NA	NA	NA	NA	NA	NA	NA	NA	NA	-	-	-	-	-	-	-	-	-	-	-	-	-	-	-	-	-	1.1075	-	-
BS10371_c0_g1_i9	Complete	0	764.607	-	GOSA_00020194-RA	AH012149-RA	AT1G04300.2	Orthogroup1074	Orthogroup1074	Orthogroup1074	Orthogroup1074	AT1G04300	protein_coding	Encodes MUSE13, a TRAF domain protein. Regulates the turnover of nucleotide-binding domain and leucine-rich repeat-containing (NLR) immune receptors SNC1 and RPS2. Loss of both MUSE13 and MUSE14 leads to enhanced pathogen resistance, NLR accumulation, and autoimmunity.In addition, MUSE13/14 physically interact with ATG6 and appear to regulate ATG6 ubiquitination and thus formation of autophagosom…	NA	0.0285926	0.160465	-0.667425	3.09384	1.19265	0.137504	0.263034	0.979765	0.294887	0.482905	0.980469	0.471983	0.776847	0.773529	A8MQL1	reviewed	TRAF1B	MUSE13	TNF receptor-associated factor homolog 1b (Protein MUTANT SNC1-ENHANCING 13)	Acetylation;Alternative splicing;Cell membrane;Coiled coil;Cytoplasm;Membrane;Reference proteome	SUBCELLULAR LOCATION: Cytoplasm {ECO:0000269|PubMed:26867179, ECO:0000269|PubMed:28351989}. Cell membrane {ECO:0000269|PubMed:26867179}; Peripheral membrane protein {ECO:0000305|PubMed:26867179}. Note=Predominantly expressed in the cytoplasm (PubMed:26867179, PubMed:28351989). Associates with starvation-induced autophagosomes in continuous darkness (PubMed:28351989). {ECO:0000269|PubMed:26867179,…	autophagosome organization [GO:1905037]; innate immune response [GO:0045087]	-	cytoplasm [GO:0005737]; cytosol [GO:0005829]; plasma membrane [GO:0005886]	-	-	-	41.0508	-	18.0279	22.1337	3.6175	-	-
-	-	-	-	-	-	-	AT1G04303.1	-	-	-	-	AT1G04303	antisense_long_noncoding_rna	Natural antisense transcript overlaps with AT1G04910;(source:Araport11)	NA	NA	NA	NA	NA	NA	NA	NA	NA	NA	NA	NA	NA	NA	NA	-	-	-	-	-	-	-	-	-	-	-	-	-	-	-	-	-	1.115	-	-
-	-	-	-	-	-	-	AT1G04307.1	-	-	-	-	AT1G04307	long_noncoding_rna	None;(source:Araport11)	NA	NA	NA	NA	NA	NA	NA	NA	NA	NA	NA	NA	NA	NA	NA	-	-	-	-	-	-	-	-	-	-	-	-	-	-	-	-	-	1.1	-	-
-	-	-	-	-	-	-	AT1G04310.2	-	-	-	-	AT1G04310	protein_coding	encodes an ethylene receptor related to bacterial two-component histidine kinases.	NA	NA	NA	NA	-0.0760826	-0.415037	1.58496	1.58496	NA	NA	NA	0.836101	0.898878	0.870742	0.869481	P93825	reviewed	ERS2	-	Ethylene response sensor 2 (AtERS2) (EC 2.7.11.-) (Protein ERS2)	ATP-binding;Copper;Disulfide bond;Endoplasmic reticulum;Ethylene signaling pathway;Kinase;Membrane;Metal-binding;Nucleotide-binding;Phosphoprotein;Receptor;Reference proteome;Serine/threonine-protein kinase;Transferase;Transmembrane;Transmembrane helix;Two-component regulatory system	SUBCELLULAR LOCATION: Endoplasmic reticulum membrane {ECO:0000305}; Multi-pass membrane protein {ECO:0000305}.	negative regulation of ethylene-activated signaling pathway [GO:0010105]	ATP binding [GO:0005524]; ethylene binding [GO:0051740]; ethylene receptor activity [GO:0038199]; identical protein binding [GO:0042802]; metal ion binding [GO:0046872]; phosphorelay sensor kinase activity [GO:0000155]; protein serine/threonine kinase activity [GO:0004674]	endoplasmic reticulum [GO:0005783]; endoplasmic reticulum membrane [GO:0005789]; integral component of membrane [GO:0016021]	2.7.11.-	-	-	-	-	-	-	5.225	-	-
-	-	-	-	-	-	-	AT1G04313.1	-	-	-	-	AT1G04313	long_noncoding_rna	None;(source:Araport11)	NA	NA	NA	NA	-1.07608	-0.584963	1.32193	0.584963	NA	NA	NA	0.820417	0.52205	0.835965	0.513212	-	-	-	-	-	-	-	-	-	-	-	-	-	-	-	-	-	2.7675	-	-
-	-	-	-	-	-	-	AT1G04317.1	-	-	-	-	AT1G04317	novel_transcribed_region	novel transcribed region; detected in carpel, leaf, light-grown seedling, flower, aerial, shoot apical meristem;(source:Araport11)	NA	NA	NA	NA	0.923917	NA	0.584963	0.584963	NA	NA	NA	0.527301	NA	0.517088	0.513212	-	-	-	-	-	-	-	-	-	-	-	-	-	-	-	-	-	2.0575	-	-
-	-	-	-	-	-	-	AT1G04320.1	-	-	-	-	AT1G04320	pre_trna	pre-tRNA tRNA-Gly (anticodon: GCC);(source:Araport11, TAIR10)	NA	NA	NA	NA	NA	NA	NA	NA	NA	NA	NA	NA	NA	NA	NA	-	-	-	-	-	-	-	-	-	-	-	-	-	-	-	-	-	1	-	-
-	-	-	-	-	-	-	AT1G04323.1	-	-	-	-	AT1G04323	long_noncoding_rna	None;(source:Araport11)	NA	NA	NA	NA	-1.66105	-0.584963	NA	NA	NA	NA	NA	0.836101	0.52205	NA	NA	-	-	-	-	-	-	-	-	-	-	-	-	-	-	-	-	-	2.005	-	-
-	-	-	-	-	-	-	AT1G04327.1	-	-	-	-	AT1G04327	long_noncoding_rna	None;(source:Araport11)	NA	NA	NA	NA	NA	NA	NA	NA	NA	NA	NA	NA	NA	NA	NA	-	-	-	-	-	-	-	-	-	-	-	-	-	-	-	-	-	1	-	-
-	-	-	-	-	-	-	AT1G04330.1	-	-	-	Orthogroup12230	AT1G04330	protein_coding	A proline/serine rich protein of unknown function. It interacts with defense related MAP kinase MPK6 and others. May be involved in signaling during defense or stress response.	NA	NA	NA	NA	-1.07608	NA	NA	NA	NA	NA	NA	0.787556	NA	NA	NA	O22691	unreviewed	-	-	At1g04330 (F19P19.24 protein)	Reference proteome	-	-	-	cytoplasm [GO:0005737]; nucleus [GO:0005634]	-	-	-	-	-	-	-	1.885	-	-
-	-	-	-	-	-	-	AT1G04333.1	-	-	-	-	AT1G04333	long_noncoding_rna	None;(source:Araport11)	NA	NA	NA	NA	NA	NA	NA	NA	NA	NA	NA	NA	NA	NA	NA	-	-	-	-	-	-	-	-	-	-	-	-	-	-	-	-	-	1	-	-
-	-	-	-	-	-	-	AT1G04337.1	-	-	-	-	AT1G04337	long_noncoding_rna	None;(source:Araport11)	NA	NA	NA	NA	NA	NA	NA	NA	NA	NA	NA	NA	NA	NA	NA	-	-	-	-	-	-	-	-	-	-	-	-	-	-	-	-	-	1	-	-
-	-	-	-	-	-	-	AT1G04340.1	-	-	-	Orthogroup15985	AT1G04340	protein_coding	HR-like lesion-inducing protein-like protein;(source:Araport11)	NA	NA	NA	NA	0.781898	0.469485	-0.201634	-0.201634	NA	NA	NA	0.590481	0.541841	0.482352	0.477798	A0A178WB80	unreviewed	-	-	(thale cress) hypothetical protein	Membrane;Transmembrane;Transmembrane helix	-	-	-	integral component of membrane [GO:0016021]	-	-	-	-	-	-	-	26.5625	-	-
-	-	-	-	-	-	-	AT1G04343.1	-	-	-	-	AT1G04343	antisense_long_noncoding_rna	Natural antisense transcript overlaps with AT1G05200;(source:Araport11)	NA	NA	NA	NA	-1.37154	-0.0671142	0.825971	0.398549	NA	NA	NA	0.889747	0.474792	0.58356	0.507794	-	-	-	-	-	-	-	-	-	-	-	-	-	-	-	-	-	20.415	-	-
-	-	-	-	-	-	-	AT1G04347.1	-	-	-	-	AT1G04347	antisense_long_noncoding_rna	Natural antisense transcript overlaps with AT1G05205;(source:Araport11)	NA	NA	NA	NA	0.923917	NA	NA	NA	NA	NA	NA	0.480817	NA	NA	NA	-	-	-	-	-	-	-	-	-	-	-	-	-	-	-	-	-	1.1625	-	-
-	-	-	-	-	-	-	AT1G04350.1	-	-	-	Orthogroup4681	AT1G04350	protein_coding	encodes a protein whose sequence is similar to 2-oxoglutarate-dependent dioxygenase	NA	NA	NA	NA	0.403085	1.94555	-0.485427	-0.438121	NA	NA	NA	0.531162	0.917238	0.534328	0.524585	P93824	reviewed	-	-	1-aminocyclopropane-1-carboxylate oxidase homolog 6 (EC 1.14.-.-)	Iron;Metal-binding;Oxidoreductase;Reference proteome	-	-	metal ion binding [GO:0046872]; oxidoreductase activity [GO:0016491]	extracellular region [GO:0005576]	1.14.-.-	-	-	-	-	-	-	52.165	-	-
-	-	-	-	-	-	-	AT1G04353.1	-	-	-	-	AT1G04353	antisense_long_noncoding_rna	Natural antisense transcript overlaps with AT1G05230;(source:Araport11)	NA	NA	NA	NA	NA	NA	NA	NA	NA	NA	NA	NA	NA	NA	NA	-	-	-	-	-	-	-	-	-	-	-	-	-	-	-	-	-	1.275	-	-
-	-	-	-	-	-	-	AT1G04357.1	-	-	-	-	AT1G04357	long_noncoding_rna	None;(source:Araport11)	NA	NA	NA	NA	0.923917	0.584963	0	0	NA	NA	NA	0.527301	0.52205	0.466438	0.4615	-	-	-	-	-	-	-	-	-	-	-	-	-	-	-	-	-	2.9275	-	-
BS16026_c2_g1_i1	Complete	6.60317e-64	214.927	-	GOSA_00018012-RA	AH007228-RA	AT1G04360.1	Orthogroup3458	Orthogroup3458	Orthogroup3458	Orthogroup3458	AT1G04360	protein_coding	RING/U-box superfamily protein;(source:Araport11)	NA	1.18777	-0.584963	NA	-0.661045	-2	NA	NA	0.219565	0.369282	NA	0.527301	0.907964	NA	NA	P93823	reviewed	ATL1	-	RING-H2 finger protein ATL1 (EC 2.3.2.27) (RING-type E3 ubiquitin transferase ATL1)	Membrane;Metal-binding;Reference proteome;Transferase;Transmembrane;Transmembrane helix;Ubl conjugation pathway;Zinc;Zinc-finger	SUBCELLULAR LOCATION: Membrane {ECO:0000305}; Single-pass membrane protein {ECO:0000305}.	protein ubiquitination [GO:0016567]	metal ion binding [GO:0046872]; transferase activity [GO:0016740]	integral component of membrane [GO:0016021]	2.3.2.27	-	CATALYTIC ACTIVITY: Reaction=S-ubiquitinyl-[E2 ubiquitin-conjugating enzyme]-L-cysteine + [acceptor protein]-L-lysine = [E2 ubiquitin-conjugating enzyme]-L-cysteine + N(6)-ubiquitinyl-[acceptor protein]-L-lysine.; EC=2.3.2.27; Evidence={ECO:0000305};	2.31571	-	2.4891	2.04863	2.3525	-	-
-	-	-	-	-	-	-	AT1G04363.1	-	-	-	-	AT1G04363	long_noncoding_rna	None;(source:Araport11)	NA	NA	NA	NA	NA	NA	NA	NA	NA	NA	NA	NA	NA	NA	NA	-	-	-	-	-	-	-	-	-	-	-	-	-	-	-	-	-	1	-	-
-	-	-	-	-	-	-	AT1G04367.1	-	-	-	-	AT1G04367	long_noncoding_rna	None;(source:Araport11)	NA	NA	NA	NA	NA	NA	NA	NA	NA	NA	NA	NA	NA	NA	NA	-	-	-	-	-	-	-	-	-	-	-	-	-	-	-	-	-	1.04	-	-
-	-	-	-	-	-	-	AT1G04370.1	-	-	-	Orthogroup9302	AT1G04370	protein_coding	encodes a member of the ERF (ethylene response factor) subfamily B-3 of ERF/AP2 transcription factor family. The protein contains one AP2 domain. There are 18 members in this subfamily including ATERF-1, ATERF-2, AND ATERF-5.	NA	NA	NA	NA	NA	NA	NA	NA	NA	NA	NA	NA	NA	NA	NA	P93822	reviewed	ERF14	ERF-14 ERF097	Ethylene-responsive transcription factor 14 (AtERF14) (Ethylene-responsive element-binding factor 14) (EREBP-14)	Activator;DNA-binding;Ethylene signaling pathway;Nucleus;Plant defense;Reference proteome;Transcription;Transcription regulation	SUBCELLULAR LOCATION: Nucleus {ECO:0000305}.	defense response [GO:0006952]; ethylene-activated signaling pathway [GO:0009873]	DNA-binding transcription factor activity [GO:0003700]; transcription regulatory region sequence-specific DNA binding [GO:0000976]	nucleus [GO:0005634]	-	-	-	-	-	-	-	1.2925	-	-
-	-	-	-	-	-	-	AT1G04373.1	-	-	-	-	AT1G04373	long_noncoding_rna	None;(source:Araport11)	NA	NA	NA	NA	NA	NA	NA	NA	NA	NA	NA	NA	NA	NA	NA	-	-	-	-	-	-	-	-	-	-	-	-	-	-	-	-	-	1	-	-
-	-	-	-	-	-	-	AT1G04377.1	-	-	-	-	AT1G04377	long_noncoding_rna	None;(source:Araport11)	NA	NA	NA	NA	NA	NA	NA	NA	NA	NA	NA	NA	NA	NA	NA	-	-	-	-	-	-	-	-	-	-	-	-	-	-	-	-	-	1	-	-
-	-	-	-	-	-	-	AT1G04380.1	-	-	-	Orthogroup4681	AT1G04380	protein_coding	encodes a protein similar to a 2-oxoglutarate-dependent dioxygenase	NA	NA	NA	NA	NA	NA	NA	NA	NA	NA	NA	NA	NA	NA	NA	P93821	reviewed	-	-	1-aminocyclopropane-1-carboxylate oxidase homolog 7 (EC 1.14.-.-)	Iron;Isopeptide bond;Metal-binding;Oxidoreductase;Reference proteome;Ubl conjugation	-	-	metal ion binding [GO:0046872]; oxidoreductase activity [GO:0016491]	-	1.14.-.-	-	-	-	-	-	-	1.0075	-	-
-	-	-	-	-	-	-	AT1G04383.1	-	-	-	-	AT1G04383	long_noncoding_rna	None;(source:Araport11)	NA	NA	NA	NA	NA	NA	NA	NA	NA	NA	NA	NA	NA	NA	NA	-	-	-	-	-	-	-	-	-	-	-	-	-	-	-	-	-	1	-	-
-	-	-	-	-	-	-	AT1G04387.1	-	-	-	-	AT1G04387	long_noncoding_rna	None;(source:Araport11)	NA	NA	NA	NA	NA	NA	NA	NA	NA	NA	NA	NA	NA	NA	NA	-	-	-	-	-	-	-	-	-	-	-	-	-	-	-	-	-	1	-	-
BS1820_c0_g1_i22	5'prime_partial	8.81189e-46	169.088	-	GOSA_00021418-RA	AH010164-RA	AT1G04390.1	Orthogroup6242	Orthogroup6242	Orthogroup6242	Orthogroup6242	AT1G04390	protein_coding	BTB/POZ domain-containing protein;(source:Araport11)	NA	-0.0534047	1.58496	-1	0.660883	1	0.584963	0.874469	0.979765	0.645869	0.686048	0.527301	0.843689	0.544525	0.567904	P93820	reviewed	-	-	BTB/POZ domain-containing protein At1g04390	Alternative splicing;Reference proteome;Repeat;Ubl conjugation pathway	-	protein ubiquitination [GO:0016567]	-	-	-	-	-	4.80599	-	2.02367	3.07295	5.175	-	-
-	-	-	-	-	-	-	AT1G04393.1	-	-	-	-	AT1G04393	miRNA_primary_transcript	microRNA ath-MIR5640 precursor;(source:Araport11)	NA	NA	NA	NA	NA	NA	NA	NA	NA	NA	NA	NA	NA	NA	NA	-	-	-	-	-	-	-	-	-	-	-	-	-	-	-	-	-	1	-	-
-	-	-	-	-	-	-	AT1G04397.1	-	-	-	-	AT1G04397	long_noncoding_rna	None;(source:Araport11)	NA	NA	NA	NA	1.92392	NA	NA	NA	NA	NA	NA	0.836101	NA	NA	NA	-	-	-	-	-	-	-	-	-	-	-	-	-	-	-	-	-	1.8125	-	-
BS10795_c0_g1_i2	Complete	0	755.747	-	GOSA_00006102-RA	AH007210-RA	AT1G04400.1	Orthogroup5774	Orthogroup5774	Orthogroup5774	Orthogroup5774	AT1G04400	protein_coding	Blue light receptor mediating blue-light regulated cotyledon expansion and flowering time. Positive regulator of the flowering-time gene CONSTANS. This gene possesses a light-induced CNT2 N-terminal homodimerisation domain.Involved in blue-light induced stomatal opening. Involved in triggering chromatin decondensation. An 80-residue motif (NC80) is sufficient to confer CRY2's physiological functi…	NA	0.173374	-1.30812	0.415037	1.92392	1.14439	0.292782	0.602665	0.669599	0.833103	0.401367	0.917619	0.87724	0.49761	0.560902	Q96524	reviewed	CRY2	PHH1 SEL20	Cryptochrome-2 (Atcry2) (Blue light photoreceptor) (Protein PHR homolog 1) (AtPHH1) (Protein SUPPRESSOR OF elf3 20)	3D-structure;ATP-binding;Chromatin regulator;Chromophore;Cytoplasm;FAD;Flavoprotein;Magnesium;Metal-binding;Nucleotide-binding;Nucleus;Phosphoprotein;Photoreceptor protein;Plant defense;Receptor;Reference proteome;Sensory transduction;Ubl conjugation	SUBCELLULAR LOCATION: Nucleus {ECO:0000255|PROSITE-ProRule:PRU00768, ECO:0000269|PubMed:10476076, ECO:0000269|PubMed:17438275, ECO:0000269|PubMed:17965271, ECO:0000269|PubMed:18988809, ECO:0000269|PubMed:20624951, ECO:0000269|PubMed:22311776, ECO:0000269|PubMed:22739826, ECO:0000269|PubMed:25792146, ECO:0000269|PubMed:26179959, ECO:0000269|PubMed:26724867}. Nucleus, PML body {ECO:0000269|PubMed:2…	blue light signaling pathway [GO:0009785]; chromatin organization [GO:0006325]; chromatin remodeling [GO:0006338]; circadian regulation of calcium ion oscillation [GO:0010617]; circadian regulation of gene expression [GO:0032922]; circadian rhythm [GO:0007623]; defense response to virus [GO:0051607]; entrainment of circadian clock by photoperiod [GO:0043153]; flavin adenine dinucleotide metabolic…	ATP binding [GO:0005524]; blue light photoreceptor activity [GO:0009882]; DNA binding [GO:0003677]; FAD binding [GO:0071949]; identical protein binding [GO:0042802]; metal ion binding [GO:0046872]	cytoplasm [GO:0005737]; nuclear body [GO:0016604]; nucleus [GO:0005634]; PML body [GO:0016605]; vacuole [GO:0005773]	-	-	-	28.9104	-	72.7679	14.2554	32.36	-	-
-	-	-	-	-	-	-	AT1G04403.1	-	-	-	-	AT1G04403	long_noncoding_rna	None;(source:Araport11)	NA	NA	NA	NA	NA	NA	NA	NA	NA	NA	NA	NA	NA	NA	NA	-	-	-	-	-	-	-	-	-	-	-	-	-	-	-	-	-	1	-	-
-	-	-	-	-	-	-	AT1G04407.1	-	-	-	-	AT1G04407	long_noncoding_rna	None;(source:Araport11)	NA	NA	NA	NA	NA	NA	NA	NA	NA	NA	NA	NA	NA	NA	NA	-	-	-	-	-	-	-	-	-	-	-	-	-	-	-	-	-	1	-	-
BS95047_c2_g1_i1	Complete	0	587.03	442	GOSA_00024734-RA	-	AT1G04410.1	Orthogroup3457	Orthogroup16451	-	Orthogroup3457	AT1G04410	protein_coding	predicted to encode a cytosolic malate dehydrogenase.	1	0.422766	NA	NA	0.320243	-0.270277	-0.29626	-0.372712	0.115937	NA	NA	0.528619	0.51114	0.503222	0.512108	P93819	reviewed	MDH1	-	Malate dehydrogenase 1, cytoplasmic (EC 1.1.1.37) (Cytosolic NAD-dependent malate dehydrogenase 1) (cNAD-MDH1) (Cytosolic malate dehydrogenase 1) (Cytosolic MDH1)	3D-structure;Cytoplasm;Disulfide bond;Isopeptide bond;NAD;Oxidation;Oxidoreductase;Reference proteome;Tricarboxylic acid cycle;Ubl conjugation	SUBCELLULAR LOCATION: Cytoplasm {ECO:0000305}.	carbohydrate metabolic process [GO:0005975]; malate metabolic process [GO:0006108]; NADH metabolic process [GO:0006734]; oxaloacetate metabolic process [GO:0006107]; response to cadmium ion [GO:0046686]; response to zinc ion [GO:0010043]; tricarboxylic acid cycle [GO:0006099]	L-malate dehydrogenase activity [GO:0030060]; mRNA binding [GO:0003729]	apoplast [GO:0048046]; chloroplast [GO:0009507]; chloroplast stroma [GO:0009570]; cytosol [GO:0005829]; extracellular region [GO:0005576]; nucleus [GO:0005634]; plasma membrane [GO:0005886]; plasmodesma [GO:0009506]; vacuolar membrane [GO:0005774]; vacuole [GO:0005773]	1.1.1.37	RHEA:21432	CATALYTIC ACTIVITY: Reaction=(S)-malate + NAD(+) = H(+) + NADH + oxaloacetate; Xref=Rhea:RHEA:21432, ChEBI:CHEBI:15378, ChEBI:CHEBI:15589, ChEBI:CHEBI:16452, ChEBI:CHEBI:57540, ChEBI:CHEBI:57945; EC=1.1.1.37; Evidence={ECO:0000255|PROSITE-ProRule:PRU10004, ECO:0000269|PubMed:29194485};	524.271	518	1.00027	-	643.403	66.4507	0.000676522
-	-	-	-	-	-	-	AT1G04413.1	-	-	-	-	AT1G04413	antisense_long_noncoding_rna	Natural antisense transcript overlaps with AT1G05720;(source:Araport11)	NA	NA	NA	NA	NA	NA	NA	NA	NA	NA	NA	NA	NA	NA	NA	-	-	-	-	-	-	-	-	-	-	-	-	-	-	-	-	-	1.1025	-	-
-	-	-	-	-	-	-	AT1G04417.1	-	-	-	-	AT1G04417	antisense_long_noncoding_rna	Natural antisense transcript overlaps with AT1G05730;(source:Araport11)	NA	NA	NA	NA	NA	NA	NA	NA	NA	NA	NA	NA	NA	NA	NA	-	-	-	-	-	-	-	-	-	-	-	-	-	-	-	-	-	1.0525	-	-
BS16558_c0_g1_i2	Complete	0	578.941	700	GOSA_00006109-RA	AH007201-RA	AT1G04420.1	Orthogroup9300	Orthogroup9300	Orthogroup9300	Orthogroup9300	AT1G04420	protein_coding	NAD(P)-linked oxidoreductase superfamily protein;(source:Araport11)	5	0.572538	1.07529	4.32193	-3.24601	-3.62449	0.209453	0.222392	0.0738527	0.813483	0.999335	0.997014	0.999443	0.487343	0.486782	A0A178WJS5	unreviewed	-	-	Aldo_ket_red domain-containing protein	-	-	-	D-threo-aldose 1-dehydrogenase activity [GO:0047834]	-	-	-	-	63.3324	58.6	43.847	62.898	64.7225	-	-
-	-	-	-	-	-	-	AT1G04423.1	-	-	-	-	AT1G04423	miRNA_primary_transcript	microRNA ath-MIR5656 precursor;(source:Araport11)	NA	NA	NA	NA	NA	NA	NA	NA	NA	NA	NA	NA	NA	NA	NA	-	-	-	-	-	-	-	-	-	-	-	-	-	-	-	-	-	1	-	-
-	-	-	-	-	-	-	AT1G04425.1	-	-	-	-	AT1G04425	other_rna	other_RNA;(source:Araport11)	NA	NA	NA	NA	-1.07608	-3.32193	-0.152003	-0.321928	NA	NA	NA	0.787556	0.98528	0.473706	0.493314	-	-	-	-	-	-	-	-	-	-	-	-	-	-	-	-	-	3.67	-	-
-	-	-	-	-	-	-	AT1G04427.1	-	-	-	-	AT1G04427	long_noncoding_rna	None;(source:Araport11)	NA	NA	NA	NA	3.38335	3.70044	1	1.58496	NA	NA	NA	0.987827	0.991841	0.811964	0.869481	-	-	-	-	-	-	-	-	-	-	-	-	-	-	-	-	-	6.48	-	-
-	-	-	-	-	GOSA_00026705-RA	-	AT1G04430.1	-	Orthogroup743	-	Orthogroup743	AT1G04430	protein_coding	S-adenosyl-L-methionine-dependent methyltransferases superfamily protein;(source:Araport11)	NA	NA	NA	NA	-1.55413	-0.415037	-0.68281	0	NA	NA	NA	0.894419	0.991154	0.570639	0.577816	Q940J9	reviewed	-	-	Probable methyltransferase PMT8 (EC 2.1.1.-)	Glycoprotein;Golgi apparatus;Membrane;Methyltransferase;Reference proteome;Signal-anchor;Transferase;Transmembrane;Transmembrane helix	SUBCELLULAR LOCATION: Golgi apparatus membrane {ECO:0000305}; Single-pass type II membrane protein {ECO:0000305}.	methylation [GO:0032259]	methyltransferase activity [GO:0008168]	cytoplasm [GO:0005737]; endosome [GO:0005768]; Golgi apparatus [GO:0005794]; Golgi membrane [GO:0000139]; Golgi trans cisterna [GO:0000138]; integral component of membrane [GO:0016021]; trans-Golgi network [GO:0005802]; vacuolar membrane [GO:0005774]	2.1.1.-	-	-	-	-	1.00027	-	34.4275	-	-
-	-	-	-	-	-	-	AT1G04433.1	-	-	-	-	AT1G04433	antisense_long_noncoding_rna	Natural antisense transcript overlaps with AT1G05835;(source:Araport11)	NA	NA	NA	NA	-0.661045	-4.49185	-1.73697	0	NA	NA	NA	0.527301	0.9995	0.891577	0.4615	-	-	-	-	-	-	-	-	-	-	-	-	-	-	-	-	-	12.78	-	-
-	-	-	-	-	-	-	AT1G04437.1	-	-	-	-	AT1G04437	antisense_long_noncoding_rna	Natural antisense transcript overlaps with AT1G05840;(source:Araport11)	NA	NA	NA	NA	NA	NA	NA	NA	NA	NA	NA	NA	NA	NA	NA	-	-	-	-	-	-	-	-	-	-	-	-	-	-	-	-	-	1.2	-	-
-	-	-	-	-	-	-	AT1G04440.1	-	-	-	Orthogroup516	AT1G04440	protein_coding	Member of CKL gene family (CKL-C group).	NA	NA	NA	NA	1.57599	1.95174	0.832273	0.792195	NA	NA	NA	0.915344	0.917311	0.58552	0.579369	Q5XF24	reviewed	CKL13	-	Casein kinase 1-like protein 13 (EC 2.7.11.1) (Protein CASEIN KINASE I-LIKE 13)	ATP-binding;Cell junction;Cytoplasm;Kinase;Nucleotide-binding;Reference proteome;Serine/threonine-protein kinase;Transferase	SUBCELLULAR LOCATION: Cytoplasm {ECO:0000250|UniProtKB:P48730}. Cell junction, plasmodesma {ECO:0000269|PubMed:16126836}. Note=Present in punctate particles with granular structure. {ECO:0000269|PubMed:16126836}.	endocytosis [GO:0006897]; peptidyl-serine phosphorylation [GO:0018105]	ATP binding [GO:0005524]; protein serine/threonine kinase activity [GO:0004674]; protein serine kinase activity [GO:0106310]; protein threonine kinase activity [GO:0106311]	cytoplasm [GO:0005737]; nucleus [GO:0005634]; plasmodesma [GO:0009506]	2.7.11.1	RHEA:17989; RHEA:46608	CATALYTIC ACTIVITY: Reaction=ATP + L-seryl-[protein] = ADP + H(+) + O-phospho-L-seryl-[protein]; Xref=Rhea:RHEA:17989, Rhea:RHEA-COMP:9863, Rhea:RHEA-COMP:11604, ChEBI:CHEBI:15378, ChEBI:CHEBI:29999, ChEBI:CHEBI:30616, ChEBI:CHEBI:83421, ChEBI:CHEBI:456216; EC=2.7.11.1; Evidence={ECO:0000305}; CATALYTIC ACTIVITY: Reaction=ATP + L-threonyl-[protein] = ADP + H(+) + O-phospho-L-threonyl-[protein]; X…	-	-	-	-	81.6175	-	-
-	-	-	-	-	-	-	AT1G04443.1	-	-	-	-	AT1G04443	long_noncoding_rna	None;(source:Araport11)	NA	NA	NA	NA	NA	NA	NA	NA	NA	NA	NA	NA	NA	NA	NA	-	-	-	-	-	-	-	-	-	-	-	-	-	-	-	-	-	1	-	-
-	-	-	-	-	-	-	AT1G04445.1	-	-	-	-	AT1G04445	protein_coding	C2H2-like zinc finger protein;(source:Araport11)	NA	NA	NA	NA	0.923917	1.58496	NA	NA	NA	NA	NA	0.480817	0.829123	NA	NA	A0A1P8AWD1	unreviewed	-	-	C2H2-like zinc finger protein	Metal-binding;Reference proteome;Zinc;Zinc-finger	-	-	-	-	-	-	-	-	-	-	-	1.675	-	-
-	-	-	-	-	-	-	AT1G04447.1	-	-	-	-	AT1G04447	long_noncoding_rna	None;(source:Araport11)	NA	NA	NA	NA	NA	NA	NA	NA	NA	NA	NA	NA	NA	NA	NA	-	-	-	-	-	-	-	-	-	-	-	-	-	-	-	-	-	1	-	-
-	-	-	-	-	-	AH022060-RA	AT1G04450.1	-	-	Orthogroup6647	Orthogroup15496	AT1G04450	protein_coding	Encodes a member of a novel protein family that contains contain a CRIB (for Cdc42/Rac-interactive binding) motif required for their specific interaction with GTP-bound Rop1 (plant-specific Rho GTPase). It interacts with Rop1 and is involved in pollen tube growth and function, and exocytosis in the pollen tube tip. The protein most similar to RIC1 (family subgroup III). Gene is expressed predomin…	NA	NA	NA	NA	NA	NA	NA	NA	NA	NA	NA	NA	NA	NA	NA	F4I5N6	reviewed	RIC3	-	CRIB domain-containing protein RIC3 (ROP-interactive CRIB motif-containing protein 3) (Target of ROP protein RIC3)	Cytoplasm;Growth regulation;Reference proteome	SUBCELLULAR LOCATION: Cytoplasm {ECO:0000269|PubMed:11752391, ECO:0000269|PubMed:15824136}.	establishment of vesicle localization [GO:0051650]; pollen tube growth [GO:0009860]; positive regulation of calcium-mediated signaling [GO:0050850]; positive regulation of cytosolic calcium ion concentration [GO:0007204]; regulation of actin filament depolymerization [GO:0030834]; regulation of calcium-mediated signaling [GO:0050848]; regulation of exocytosis [GO:0017157]; regulation of growth [G…	-	cytoplasm [GO:0005737]	-	-	-	-	-	-	1.02432	1.01	-	-
-	-	-	-	-	-	-	AT1G04453.1	-	-	-	-	AT1G04453	long_noncoding_rna	None;(source:Araport11)	NA	NA	NA	NA	NA	NA	NA	NA	NA	NA	NA	NA	NA	NA	NA	-	-	-	-	-	-	-	-	-	-	-	-	-	-	-	-	-	1	-	-
-	-	-	-	-	-	-	AT1G04455.1	-	-	-	-	AT1G04455	protein_coding	hypothetical protein;(source:Araport11)	NA	NA	NA	NA	NA	NA	NA	NA	NA	NA	NA	NA	NA	NA	NA	A0A1P8AQU8	unreviewed	-	-	Uncharacterized protein	Reference proteome	-	-	-	-	-	-	-	-	-	-	-	1	-	-
-	-	-	-	-	-	-	AT1G04457.1	-	-	-	-	AT1G04457	pseudogene	Pseudogene of AT2G33450; 50S ribosomal protein L28, chloroplast (CL28)	NA	NA	NA	NA	NA	NA	NA	NA	NA	NA	NA	NA	NA	NA	NA	-	-	-	-	-	-	-	-	-	-	-	-	-	-	-	-	-	1	-	-
-	-	-	-	-	-	-	AT1G04463.1	-	-	-	-	AT1G04463	antisense_long_noncoding_rna	Natural antisense transcript overlaps with AT1G06450;(source:Araport11)	NA	NA	NA	NA	0.923917	-0.584963	-0.584963	0.736966	NA	NA	NA	0.527301	0.52205	0.517088	0.538796	-	-	-	-	-	-	-	-	-	-	-	-	-	-	-	-	-	2.795	-	-
-	-	-	-	-	-	-	AT1G04467.1	-	-	-	-	AT1G04467	antisense_long_noncoding_rna	Natural antisense transcript overlaps with AT1G06460;(source:Araport11)	NA	NA	NA	NA	0.923917	NA	0	0.415037	NA	NA	NA	0.480817	NA	0.466438	0.495423	-	-	-	-	-	-	-	-	-	-	-	-	-	-	-	-	-	1.535	-	-
-	-	-	-	-	-	-	AT1G04470.1	-	-	-	Orthogroup5771	AT1G04470	protein_coding	hypothetical protein (DUF810);(source:Araport11)	NA	NA	NA	NA	NA	NA	NA	NA	NA	NA	NA	NA	NA	NA	NA	P93812	unreviewed	F19P19.6	-	F19P19.6 protein	Coiled coil;Proteomics identification;Reference proteome	-	-	-	-	-	-	-	-	-	-	-	1.2375	-	-
-	-	-	-	-	-	-	AT1G04473.1	-	-	-	-	AT1G04473	antisense_long_noncoding_rna	Natural antisense transcript overlaps with AT1G06500;(source:Araport11)	NA	NA	NA	NA	0.923917	NA	NA	0.584963	NA	NA	NA	0.480817	NA	NA	0.513212	-	-	-	-	-	-	-	-	-	-	-	-	-	-	-	-	-	1.22	-	-
-	-	-	-	-	-	-	AT1G04477.1	-	-	-	-	AT1G04477	antisense_long_noncoding_rna	Natural antisense transcript overlaps with AT1G06515;(source:Araport11)	NA	NA	NA	NA	1.50888	NA	-0.263034	0	NA	NA	NA	0.787556	NA	0.483749	0.4615	-	-	-	-	-	-	-	-	-	-	-	-	-	-	-	-	-	1.7475	-	-
-	-	-	-	-	-	-	AT1G04480.1	-	-	-	Orthogroup2144	AT1G04480	protein_coding	Ribosomal protein L14p/L23e family protein;(source:Araport11)	NA	NA	NA	NA	-0.926336	-1.98579	0.792195	0.675871	NA	NA	NA	0.603861	0.917349	0.582497	0.569173	P49690	reviewed	RPL23A	-	60S ribosomal protein L23 (Protein EMBRYO DEFECTIVE 2171)	Alternative splicing;Reference proteome;Ribonucleoprotein;Ribosomal protein	-	translation [GO:0006412]	large ribosomal subunit rRNA binding [GO:0070180]; mRNA binding [GO:0003729]; structural constituent of ribosome [GO:0003735]	cytosol [GO:0005829]; cytosolic large ribosomal subunit [GO:0022625]; endoplasmic reticulum [GO:0005783]; extracellular region [GO:0005576]; nucleolus [GO:0005730]	-	-	-	-	-	-	-	112.155	-	-
-	-	-	-	-	-	-	AT1G04483.1	-	-	-	-	AT1G04483	antisense_long_noncoding_rna	Natural antisense transcript overlaps with AT1G06560;(source:Araport11)	NA	NA	NA	NA	0.923917	NA	NA	NA	NA	NA	NA	0.480817	NA	NA	NA	-	-	-	-	-	-	-	-	-	-	-	-	-	-	-	-	-	1.1575	-	-
-	-	-	-	-	-	-	AT1G04487.1	-	-	-	-	AT1G04487	antisense_long_noncoding_rna	Natural antisense transcript overlaps with AT1G06650;(source:Araport11)	NA	NA	NA	NA	0.302429	-1.73697	-0.106915	-0.485427	NA	NA	NA	0.505532	0.895365	0.470562	0.520839	-	-	-	-	-	-	-	-	-	-	-	-	-	-	-	-	-	8.9325	-	-
-	-	-	-	-	-	-	AT1G04490.8	-	-	-	Orthogroup5769	AT1G04490	protein_coding	hypothetical protein (DUF3527);(source:Araport11)	NA	NA	NA	NA	1.92392	3.16993	NA	NA	NA	NA	NA	0.836101	0.907964	NA	NA	Q67XK9	unreviewed	-	-	At1g04490 (Uncharacterized protein At1g04490)	Reference proteome	-	-	-	-	-	-	-	-	-	-	-	2.41	-	-
-	-	-	-	-	-	-	AT1G04493.1	-	-	-	-	AT1G04493	long_noncoding_rna	None;(source:Araport11)	NA	NA	NA	NA	NA	NA	NA	NA	NA	NA	NA	NA	NA	NA	NA	-	-	-	-	-	-	-	-	-	-	-	-	-	-	-	-	-	1.06	-	-
-	-	-	-	-	-	-	AT1G04497.1	-	-	-	-	AT1G04497	long_noncoding_rna	None;(source:Araport11)	NA	NA	NA	NA	NA	NA	NA	NA	NA	NA	NA	NA	NA	NA	NA	-	-	-	-	-	-	-	-	-	-	-	-	-	-	-	-	-	1	-	-
-	-	-	-	-	GOSA_00006160-RA	AH007167-RA	AT1G04500.1	-	Orthogroup9290	Orthogroup9290	Orthogroup9290	AT1G04500	protein_coding	CCT motif family protein;(source:Araport11)	NA	NA	4.24793	NA	1.92392	2.80735	NA	NA	NA	0.997001	NA	0.836101	0.955449	NA	NA	A0A1P8ATF4	unreviewed	-	-	CCT motif family protein	Nucleus;Reference proteome	SUBCELLULAR LOCATION: Nucleus {ECO:0000256|PROSITE-ProRule:PRU00357}.	-	-	nucleus [GO:0005634]	-	-	-	-	-	19.91	1.02432	2.94	-	-
-	-	-	-	-	-	-	AT1G04503.1	-	-	-	-	AT1G04503	antisense_long_noncoding_rna	Natural antisense transcript overlaps with AT1G06760;(source:Araport11)	NA	NA	NA	NA	4.96831	-3.58496	-0.106915	0	NA	NA	NA	0.998825	0.990353	0.470562	0.4615	-	-	-	-	-	-	-	-	-	-	-	-	-	-	-	-	-	11.9925	-	-
-	-	-	-	-	-	-	AT1G04507.1	-	-	-	-	AT1G04507	antisense_long_noncoding_rna	Natural antisense transcript overlaps with AT1G06790;(source:Araport11)	NA	NA	NA	NA	NA	NA	NA	NA	NA	NA	NA	NA	NA	NA	NA	-	-	-	-	-	-	-	-	-	-	-	-	-	-	-	-	-	1.0275	-	-
BS915_c0_g1_i1	Complete	0	809.675	-	GOSA_00006161-RA	AH019885-RA	AT1G04510.1	Orthogroup7578	Orthogroup7578	Orthogroup7578	Orthogroup7578	AT1G04510	protein_coding	Encodes MAC3A, a U-box proteins with homology to the yeast and human E3 ubiquitin ligase Prp19. Associated with the MOS4-Associated Complex (MAC). Involved in plant innate immunity. Regulator of flowering time.	12	-0.406885	0.115477	0.616671	0.660883	-0.736966	0.125531	0.398549	0.143514	0.282401	0.476196	0.521481	0.592065	0.473671	0.507794	Q94BR4	reviewed	PRP19A	MAC3A PUB59	Pre-mRNA-processing factor 19 homolog 1 (EC 2.3.2.-) (MOS4-associated complex protein 3A) (MAC protein 3A) (Plant U-box protein 59) (U-box domain-containing protein 59)	Alternative splicing;DNA damage;DNA repair;Immunity;Innate immunity;Nucleus;Plant defense;Reference proteome;Repeat;Spliceosome;Transferase;Ubl conjugation pathway;WD repeat;mRNA processing;mRNA splicing	SUBCELLULAR LOCATION: Nucleus {ECO:0000269|PubMed:19629177}.	defense response to bacterium [GO:0042742]; DNA repair [GO:0006281]; generation of catalytic spliceosome for first transesterification step [GO:0000349]; innate immune response [GO:0045087]; protein K63-linked ubiquitination [GO:0070534]; response to cadmium ion [GO:0046686]	ubiquitin protein ligase activity [GO:0061630]; ubiquitin-protein transferase activity [GO:0004842]	catalytic step 2 spliceosome [GO:0071013]; extracellular region [GO:0005576]; nucleolus [GO:0005730]; nucleus [GO:0005634]; Prp19 complex [GO:0000974]; U2-type catalytic step 1 spliceosome [GO:0071006]	2.3.2.-	-	-	55.6414	-	25.0067	19.1126	23.345	-	-
-	-	-	-	-	-	-	AT1G04513.1	-	-	-	-	AT1G04513	antisense_long_noncoding_rna	Natural antisense transcript overlaps with AT1G06800;(source:Araport11)	NA	NA	NA	NA	0.923917	NA	NA	NA	NA	NA	NA	0.480817	NA	NA	NA	-	-	-	-	-	-	-	-	-	-	-	-	-	-	-	-	-	1.2775	-	-
-	-	-	-	-	-	-	AT1G04517.1	-	-	-	-	AT1G04517	small_nucleolar_rna	None;(source:Araport11)	NA	NA	NA	NA	NA	NA	NA	NA	NA	NA	NA	NA	NA	NA	NA	-	-	-	-	-	-	-	-	-	-	-	-	-	-	-	-	-	1	-	-
BS21170_c0_g1_i12	Complete	9.75623e-89	278.1	-	-	AH007162-RA	AT1G04520.1	Orthogroup3453	-	Orthogroup3453	Orthogroup3453	AT1G04520	protein_coding	Encodes a plasmodesmal protein that may be involved in the intercellular movement of molecules through the plasmodesmata.	NA	-0.143764	NA	0.160465	-3.07608	-3.80735	-0.777608	-1	0.879988	NA	0.320109	0.976221	0.99331	0.565376	0.850394	Q6NM73	reviewed	PDLP2	CRRSP3	Plasmodesmata-located protein 2 (PD-located protein 2) (Cysteine-rich repeat secretory protein 3)	Cell junction;Cell membrane;Disulfide bond;Host-virus interaction;Membrane;Reference proteome;Repeat;Signal;Transmembrane;Transmembrane helix;Transport	SUBCELLULAR LOCATION: Cell membrane {ECO:0000250|UniProtKB:Q8GXV7}; Single-pass type I membrane protein {ECO:0000250|UniProtKB:Q8GXV7}. Cell junction, plasmodesma {ECO:0000269|PubMed:20886105, ECO:0000269|PubMed:25393742}. Note=Co-localizes with the Grapevine fanleaf virus (GFLV) 2B-MP at the base of tubules within modified plasmodesmata. {ECO:0000269|PubMed:20886105}.	plasmodesmata-mediated intercellular transport [GO:0010497]; transport of virus in multicellular host [GO:0046739]	-	integral component of membrane [GO:0016021]; plasma membrane [GO:0005886]; plasmodesma [GO:0009506]	-	-	-	13.5089	-	-	18.3527	6.0675	-	-
-	-	-	-	-	-	-	AT1G04523.1	-	-	-	-	AT1G04523	long_noncoding_rna	None;(source:Araport11)	NA	NA	NA	NA	NA	NA	NA	NA	NA	NA	NA	NA	NA	NA	NA	-	-	-	-	-	-	-	-	-	-	-	-	-	-	-	-	-	1	-	-
-	-	-	-	-	-	-	AT1G04527.1	-	-	-	-	AT1G04527	small_nucleolar_rna	None;(source:Araport11)	NA	NA	NA	NA	NA	NA	NA	NA	NA	NA	NA	NA	NA	NA	NA	-	-	-	-	-	-	-	-	-	-	-	-	-	-	-	-	-	1	-	-
BS3581_c5_g1_i1	Complete	1.08072e-29	119.013	-	GOSA_00027021-RA	AH022032-RA	AT1G04530.1	Orthogroup11600	Orthogroup15331	Orthogroup15331	Orthogroup11600	AT1G04530	protein_coding	Encodes one of the 36 carboxylate clamp (CC)-tetratricopeptide repeat (TPR) proteins (Prasad 2010, Pubmed ID: 20856808) with potential to interact with Hsp90/Hsp70 as co-chaperones.	NA	0.439015	2	4.08746	0.23204	-1.44478	-1.21501	-1.32193	0.69271	0.954285	0.991689	0.506551	0.891454	0.87387	0.880203	Q8VZ31	unreviewed	TPR4	tetratricopeptide repeat 4	Tetratricopeptide repeat (TPR)-like superfamily protein (Uncharacterized protein At1g04530)	Proteomics identification;Reference proteome	-	RNA processing [GO:0006396]	-	extracellular region [GO:0005576]	-	-	-	4.17621	-	65.3847	9.04882	40.1375	-	-
-	-	-	-	-	-	-	AT1G04533.1	-	-	-	-	AT1G04533	antisense_long_noncoding_rna	Natural antisense transcript overlaps with AT1G06923;(source:Araport11)	NA	NA	NA	NA	NA	NA	NA	NA	NA	NA	NA	NA	NA	NA	NA	-	-	-	-	-	-	-	-	-	-	-	-	-	-	-	-	-	1.0425	-	-
-	-	-	-	-	-	-	AT1G04537.1	-	-	-	-	AT1G04537	antisense_long_noncoding_rna	Natural antisense transcript overlaps with AT1G07020;(source:Araport11)	NA	NA	NA	NA	NA	NA	NA	NA	NA	NA	NA	NA	NA	NA	NA	-	-	-	-	-	-	-	-	-	-	-	-	-	-	-	-	-	1	-	-
-	-	-	-	-	-	AH007001-RA	AT1G04540.1	-	-	Orthogroup9266	Orthogroup9266	AT1G04540	protein_coding	Calcium-dependent lipid-binding (CaLB domain) family protein;(source:Araport11)	NA	NA	NA	NA	-0.0760826	0.415037	-0.584963	-0.584963	NA	NA	NA	0.480817	0.506138	0.517088	0.513212	F4I5P7	unreviewed	-	-	Calcium-dependent lipid-binding (CaLB domain) family protein	Reference proteome	-	-	-	-	-	-	-	-	-	-	1.64741	2.6425	-	-
-	-	-	-	-	-	-	AT1G04543.1	-	-	-	-	AT1G04543	novel_transcribed_region	novel transcribed region; detected in root, carpel, root apical meristem, receptacle, leaf, dark-grown seedling, light-grown seedling, flower;(source:Araport11)	NA	NA	NA	NA	NA	NA	NA	NA	NA	NA	NA	NA	NA	NA	NA	-	-	-	-	-	-	-	-	-	-	-	-	-	-	-	-	-	1.3025	-	-
-	-	-	-	-	-	-	AT1G04547.1	-	-	-	-	AT1G04547	small_nucleolar_rna	None;(source:Araport11)	NA	NA	NA	NA	NA	NA	NA	NA	NA	NA	NA	NA	NA	NA	NA	-	-	-	-	-	-	-	-	-	-	-	-	-	-	-	-	-	1	-	-
-	-	-	-	-	-	-	AT1G04550.2	-	-	-	Orthogroup2409	AT1G04550	protein_coding	IAA12/BDL plays a role in auxin-mediated processes of apical-basal patterning in the embryo. bdl mutants lack a primary root meristem	NA	NA	NA	NA	-0.545568	-0.584963	-0.321928	-0.251539	NA	NA	NA	0.54689	0.568977	0.505046	0.484451	Q38830	reviewed	IAA12	BDL	Auxin-responsive protein IAA12 (Indoleacetic acid-induced protein 12) (Protein BODENLOS)	Alternative splicing;Auxin signaling pathway;Nucleus;Reference proteome;Repressor;Transcription;Transcription regulation	SUBCELLULAR LOCATION: Nucleus.	auxin-activated signaling pathway [GO:0009734]; embryonic pattern specification [GO:0009880]; negative regulation of transcription, DNA-templated [GO:0045892]; root development [GO:0048364]; xylem and phloem pattern formation [GO:0010051]	DNA-binding transcription factor activity [GO:0003700]; identical protein binding [GO:0042802]; transcription regulatory region sequence-specific DNA binding [GO:0000976]	nucleus [GO:0005634]	-	-	-	-	-	-	-	16.635	-	-
BS880_c0_g1_i4	Complete	6.77719e-36	130.183	-	GOSA_00028572-RA	AH007005-RA	AT1G04555.1	Orthogroup5742	Orthogroup5742	Orthogroup5742	Orthogroup5742	AT1G04555	protein_coding	transmembrane protein;(source:Araport11)	NA	0.154363	-0.584963	0.584963	1.58688	1.32193	0.152003	0.152003	0.894446	0.508937	0.434903	0.908168	0.878428	0.473706	0.468953	Q1G3F4	unreviewed	-	-	Transmembrane protein	Membrane;Proteomics identification;Reference proteome;Transmembrane;Transmembrane helix	-	-	-	integral component of membrane [GO:0016021]	-	-	-	8.29714	-	17.4237	4.67785	11.3925	-	-
-	-	-	-	-	-	-	AT1G04557.1	-	-	-	-	AT1G04557	long_noncoding_rna	None;(source:Araport11)	NA	NA	NA	NA	NA	NA	NA	NA	NA	NA	NA	NA	NA	NA	NA	-	-	-	-	-	-	-	-	-	-	-	-	-	-	-	-	-	1	-	-
BS750_c2_g1_i2	Complete	8.41356e-20	85.1149	-	GOSA_00026334-RA	AH007011-RA	AT1G04560.1	Orthogroup13851	Orthogroup9267	Orthogroup9267	Orthogroup9267	AT1G04560	protein_coding	AWPM-19-like family protein;(source:Araport11)	NA	0.403404	-4.24793	-9.22159	NA	NA	NA	NA	0.0637682	0.987492	0.999963	NA	NA	NA	NA	O23029	unreviewed	-	-	AWPM-19-like family protein (T1G11.19 protein) (Uncharacterized protein At1g04560)	Membrane;Proteomics identification;Reference proteome;Transmembrane;Transmembrane helix	-	-	-	integral component of membrane [GO:0016021]	-	-	-	9.41794	-	9.79449	597.724	1.0275	-	-
-	-	-	-	-	-	-	AT1G04563.1	-	-	-	-	AT1G04563	long_noncoding_rna	None;(source:Araport11)	NA	NA	NA	NA	-1.07608	NA	NA	NA	NA	NA	NA	0.787556	NA	NA	NA	-	-	-	-	-	-	-	-	-	-	-	-	-	-	-	-	-	1.6325	-	-
-	-	-	-	-	-	-	AT1G04567.1	-	-	-	-	AT1G04567	antisense_long_noncoding_rna	Natural antisense transcript overlaps with AT1G07220;(source:Araport11)	NA	NA	NA	NA	2.92392	NA	NA	NA	NA	NA	NA	0.971776	NA	NA	NA	-	-	-	-	-	-	-	-	-	-	-	-	-	-	-	-	-	2.895	-	-
BS10829_c0_g2_i1	5'prime_partial	3.9866e-163	481.871	-	-	-	AT1G04570.1	Orthogroup7623	-	-	Orthogroup7623	AT1G04570	protein_coding	Similar to plastid solute transporters.	NA	-0.762025	NA	NA	NA	3.16993	1.58496	0	0.569136	NA	NA	NA	0.980308	0.517088	0.4615	F4I5Q2	reviewed	-	-	Probable folate-biopterin transporter 8, chloroplastic	Chloroplast;Membrane;Plastid;Reference proteome;Transit peptide;Transmembrane;Transmembrane helix;Transport	SUBCELLULAR LOCATION: Plastid, chloroplast membrane {ECO:0000305}; Multi-pass membrane protein {ECO:0000305}.	-	-	chloroplast membrane [GO:0031969]; integral component of membrane [GO:0016021]	-	-	-	2.05499	-	-	-	2.9825	-	-
-	-	-	-	-	-	-	AT1G04573.1	-	-	-	-	AT1G04573	long_noncoding_rna	None;(source:Araport11)	NA	NA	NA	NA	NA	NA	NA	NA	NA	NA	NA	NA	NA	NA	NA	-	-	-	-	-	-	-	-	-	-	-	-	-	-	-	-	-	1	-	-
-	-	-	-	-	-	-	AT1G04577.1	-	-	-	-	AT1G04577	antisense_long_noncoding_rna	Natural antisense transcript overlaps with AT1G07470;(source:Araport11)	NA	NA	NA	NA	1.92392	NA	NA	NA	NA	NA	NA	0.836101	NA	NA	NA	-	-	-	-	-	-	-	-	-	-	-	-	-	-	-	-	-	1.69	-	-
BS421_c0_g1_i21	5'prime_partial	0	1469.52	-	-	AH013871-RA	AT1G04580.1	Orthogroup607	-	Orthogroup15090	Orthogroup607	AT1G04580	protein_coding	Encodes aldehyde oxidase AAO4 preferentially expressed in developing seeds.	NA	0.842547	NA	NA	0.923917	3.32193	NA	NA	0.0326897	NA	NA	0.480817	0.98528	NA	NA	Q7G191	reviewed	AAO4	AO2	Aldehyde oxidase 4 (AO-4) (AtAO-4) (AtAO2) (EC 1.2.3.1) (Benzaldehyde oxidase) (Indole-3-acetaldehyde oxidase) (IAA oxidase) (EC 1.2.3.7)	2Fe-2S;Abscisic acid biosynthesis;Auxin biosynthesis;Cytoplasm;FAD;Flavoprotein;Iron;Iron-sulfur;Metal-binding;Molybdenum;NAD;Oxidoreductase;Reference proteome	SUBCELLULAR LOCATION: Cytoplasm {ECO:0000305|PubMed:19297586}.	abscisic acid biosynthetic process [GO:0009688]; auxin biosynthetic process [GO:0009851]; cellular response to aldehyde [GO:0110096]; glucosinolate metabolic process [GO:0019760]; response to hydrogen peroxide [GO:0042542]; response to water deprivation [GO:0009414]	2 iron, 2 sulfur cluster binding [GO:0051537]; aldehyde oxidase activity [GO:0004031]; aryl-aldehyde oxidase activity [GO:0018488]; benzaldehyde dehydrogenase (NAD+) activity [GO:0018479]; electron transfer activity [GO:0009055]; FAD binding [GO:0071949]; geranial:oxygen oxidoreductase activity [GO:0102797]; heptaldehyde:oxygen oxidoreductase activity [GO:0102798]; indole-3-acetaldehyde oxidase a…	cytosol [GO:0005829]	1.2.3.1; 1.2.3.7	RHEA:16277; RHEA:16829; RHEA:58960; RHEA:58964; RHEA:58968; RHEA:58972; RHEA:58976; RHEA:58980; RHEA:58984; RHEA:58988; RHEA:58992; RHEA:58996; RHEA:59000; RHEA:59004; RHEA:59008	CATALYTIC ACTIVITY: Reaction=H2O + indole-3-acetaldehyde + O2 = (indol-3-yl)acetate + H(+) + H2O2; Xref=Rhea:RHEA:16277, ChEBI:CHEBI:15377, ChEBI:CHEBI:15378, ChEBI:CHEBI:15379, ChEBI:CHEBI:16240, ChEBI:CHEBI:18086, ChEBI:CHEBI:30854; EC=1.2.3.7; Evidence={ECO:0000269|PubMed:19297586}; CATALYTIC ACTIVITY: Reaction=an aldehyde + H2O + O2 = a carboxylate + H(+) + H2O2; Xref=Rhea:RHEA:16829, ChEBI:C…	21.3752	-	-	1.64741	3.4925	-	-
-	-	-	-	-	-	-	AT1G04583.1	-	-	-	-	AT1G04583	antisense_long_noncoding_rna	Natural antisense transcript overlaps with AT1G07473;(source:Araport11)	NA	NA	NA	NA	NA	NA	NA	NA	NA	NA	NA	NA	NA	NA	NA	-	-	-	-	-	-	-	-	-	-	-	-	-	-	-	-	-	1.1575	-	-
-	-	-	-	-	-	-	AT1G04587.1	-	-	-	-	AT1G04587	antisense_long_noncoding_rna	Natural antisense transcript overlaps with AT1G07480;(source:Araport11)	NA	NA	NA	NA	0.50888	0	0	0	NA	NA	NA	0.480817	0.471983	0.466438	0.4615	-	-	-	-	-	-	-	-	-	-	-	-	-	-	-	-	-	2.785	-	-
BS2371_c0_g1_i10	Complete	7.24246e-87	272.707	-	GOSA_00007717-RA	AH020906-RA	AT1G04590.1	Orthogroup7683	Orthogroup7683	Orthogroup7683	Orthogroup7683	AT1G04590	protein_coding	PPR containing-like protein;(source:Araport11)	NA	0.0827225	0	0.584963	-0.883438	-1.1375	0.234465	0.234465	0.941431	0.256736	0.475828	0.58529	0.872153	0.486419	0.481946	F4I5Q5	unreviewed	-	-	PPR containing-like protein	Proteomics identification;Reference proteome	-	-	-	-	-	-	-	10.5524	-	21.4942	20.1369	13.44	-	-
-	-	-	-	-	-	-	AT1G04593.1	-	-	-	-	AT1G04593	long_noncoding_rna	None;(source:Araport11)	NA	NA	NA	NA	NA	NA	NA	NA	NA	NA	NA	NA	NA	NA	NA	-	-	-	-	-	-	-	-	-	-	-	-	-	-	-	-	-	1.0325	-	-
-	-	-	-	-	-	-	AT1G04597.1	-	-	-	-	AT1G04597	long_noncoding_rna	None;(source:Araport11)	NA	NA	NA	NA	NA	NA	NA	NA	NA	NA	NA	NA	NA	NA	NA	-	-	-	-	-	-	-	-	-	-	-	-	-	-	-	-	-	1	-	-
BS141_c2_g2_i6	Complete	1.30216e-53	186.037	-	GOSA_00016057-RA	-	AT1G04600.1	Orthogroup16753	Orthogroup111	-	Orthogroup15539	AT1G04600	protein_coding	member of Myosin-like proteins	NA	-0.074197	1	NA	1.50888	NA	NA	NA	0.876907	0.619442	NA	0.787556	NA	NA	NA	F4I5Q6	reviewed	XI-A	XIA	Myosin-7 (Myosin XI A) (AtXIA)	ATP-binding;Actin-binding;Calmodulin-binding;Coiled coil;Motor protein;Myosin;Nucleotide-binding;Reference proteome;Repeat	-	actin filament-based movement [GO:0030048]; actin filament organization [GO:0007015]; vesicle transport along actin filament [GO:0030050]	actin-dependent ATPase activity [GO:0030898]; actin filament binding [GO:0051015]; ATP binding [GO:0005524]; calmodulin binding [GO:0005516]; microfilament motor activity [GO:0000146]; motor activity [GO:0003774]	actin cytoskeleton [GO:0015629]; cytoplasm [GO:0005737]; myosin complex [GO:0016459]; vesicle [GO:0031982]	-	-	-	7.20886	-	3.02393	-	1.565	-	-
-	-	-	-	-	-	-	AT1G04603.1	-	-	-	-	AT1G04603	long_noncoding_rna	None;(source:Araport11)	NA	NA	NA	NA	NA	NA	NA	NA	NA	NA	NA	NA	NA	NA	NA	-	-	-	-	-	-	-	-	-	-	-	-	-	-	-	-	-	1	-	-
-	-	-	-	-	-	-	AT1G04607.1	-	-	-	-	AT1G04607	long_noncoding_rna	None;(source:Araport11)	NA	NA	NA	NA	NA	NA	NA	NA	NA	NA	NA	NA	NA	NA	NA	-	-	-	-	-	-	-	-	-	-	-	-	-	-	-	-	-	1.0375	-	-
BS13172_c0_g1_i2	Complete	1.16858e-50	174.481	-	GOSA_00016069-RA	AH006963-RA	AT1G04610.1	-	Orthogroup5735	Orthogroup5735	Orthogroup5735	AT1G04610	protein_coding	Encodes a member of the YUC family that is expressed in the root apex and is ethylene inducible in the root.	NA	-0.00973148	NA	NA	NA	NA	NA	NA	0.993179	NA	NA	NA	NA	NA	NA	O23024	reviewed	YUC3	YUCCA3	Probable indole-3-pyruvate monooxygenase YUCCA3 (EC 1.14.13.168) (Flavin-containing monooxygenase YUCCA3)	Auxin biosynthesis;FAD;Flavoprotein;Monooxygenase;NADP;Oxidoreductase;Reference proteome	-	auxin biosynthetic process [GO:0009851]; response to ethylene [GO:0009723]	flavin adenine dinucleotide binding [GO:0050660]; indole-3-pyruvate monooxygenase activity [GO:0103075]; N,N-dimethylaniline monooxygenase activity [GO:0004499]; NADP binding [GO:0050661]	-	1.14.13.168	RHEA:34331	CATALYTIC ACTIVITY: Reaction=H(+) + indole-3-pyruvate + NADPH + O2 = (indol-3-yl)acetate + CO2 + H2O + NADP(+); Xref=Rhea:RHEA:34331, ChEBI:CHEBI:15377, ChEBI:CHEBI:15378, ChEBI:CHEBI:15379, ChEBI:CHEBI:16526, ChEBI:CHEBI:17640, ChEBI:CHEBI:30854, ChEBI:CHEBI:57783, ChEBI:CHEBI:58349; EC=1.14.13.168;	2.82779	-	1.00027	1.02432	1.2	-	-
-	-	-	-	-	-	-	AT1G04613.1	-	-	-	-	AT1G04613	novel_transcribed_region	novel transcribed region; detected in carpel, leaf, dark-grown seedling, light-grown seedling;(source:Araport11)	NA	NA	NA	NA	0.923917	NA	NA	NA	NA	NA	NA	0.480817	NA	NA	NA	-	-	-	-	-	-	-	-	-	-	-	-	-	-	-	-	-	1.265	-	-
BS2833_c0_g1_i16	Complete	0	775.778	933	GOSA_00016070-RA	AH006962-RA	AT1G04620.1	Orthogroup9256	Orthogroup9256	Orthogroup9256	Orthogroup9256	AT1G04620	protein_coding	Encodes a 7-hydroxymethyl chlorophyll a reductase, an enzyme of the chlorophyll cycle that converts 7-hydroxymethyl chlorophyll a to chlorophyll a.	1	0.865714	1.68806	3.1375	-0.365589	0.76184	0.847997	1	0.00399134	0.881335	0.991195	0.523974	0.591734	0.5828	0.863502	Q8GS60	reviewed	HCAR	HMCR	7-hydroxymethyl chlorophyll a reductase, chloroplastic (EC 1.17.7.2)	3D-structure;Chloroplast;FAD;Flavoprotein;Iron;Iron-sulfur;Metal-binding;Oxidoreductase;Plastid;Reference proteome;Transit peptide	SUBCELLULAR LOCATION: Plastid, chloroplast {ECO:0000269|PubMed:21934147, ECO:0000269|PubMed:23200839}.	chlorophyll cycle [GO:0033354]; chlorophyll metabolic process [GO:0015994]	7-hydroxymethyl chlorophyll a reductase activity [GO:0090415]; iron-sulfur cluster binding [GO:0051536]; metal ion binding [GO:0046872]; oxidoreductase activity, acting on CH or CH2 groups, with an iron-sulfur protein as acceptor [GO:0052592]	chloroplast [GO:0009507]; extracellular region [GO:0005576]	1.17.7.2	RHEA:53544	CATALYTIC ACTIVITY: Reaction=chlorophyll a + H2O + 2 oxidized [2Fe-2S]-[ferredoxin] = 7(1)-hydroxychlorophyll a + 2 H(+) + 2 reduced [2Fe-2S]-[ferredoxin]; Xref=Rhea:RHEA:53544, Rhea:RHEA-COMP:10000, Rhea:RHEA-COMP:10001, ChEBI:CHEBI:15377, ChEBI:CHEBI:15378, ChEBI:CHEBI:33737, ChEBI:CHEBI:33738, ChEBI:CHEBI:58416, ChEBI:CHEBI:83377; EC=1.17.7.2; Evidence={ECO:0000269|PubMed:21934147};	35.579	8	18.7247	24.5597	25.3175	-	-
-	-	-	-	-	-	-	AT1G04623.1	-	-	-	-	AT1G04623	long_noncoding_rna	None;(source:Araport11)	NA	NA	NA	NA	NA	NA	NA	NA	NA	NA	NA	NA	NA	NA	NA	-	-	-	-	-	-	-	-	-	-	-	-	-	-	-	-	-	1	-	-
-	-	-	-	-	-	-	AT1G04625.1	-	-	-	Orthogroup102	AT1G04625	protein_coding	Polynucleotidyl transferase, ribonuclease H-like superfamily protein;(source:Araport11)	NA	NA	NA	NA	NA	NA	NA	NA	NA	NA	NA	NA	NA	NA	NA	-	-	-	-	-	-	-	-	-	-	-	-	-	-	-	-	-	1	-	-
-	-	-	-	-	GOSA_00025948-RA	-	AT1G04630.1	-	Orthogroup7627	-	Orthogroup7627	AT1G04630	protein_coding	GRIM-19 protein;(source:Araport11)	NA	NA	-0.337035	NA	-1.24047	-1.40808	0.243271	0.21818	NA	0.412736	NA	0.886005	0.890416	0.49152	0.485539	Q8RWA7	reviewed	MEE4	-	NADH dehydrogenase [ubiquinone] 1 alpha subcomplex subunit 13-A (Protein MATERNAL EFFECT EMBRYO ARREST 4)	3D-structure;Electron transport;Membrane;Mitochondrion;Mitochondrion inner membrane;Reference proteome;Respiratory chain;Transmembrane;Transmembrane helix;Transport	SUBCELLULAR LOCATION: Mitochondrion inner membrane {ECO:0000250}; Single-pass membrane protein {ECO:0000250}; Matrix side {ECO:0000250}.	embryo development ending in seed dormancy [GO:0009793]; photorespiration [GO:0009853]	NADH dehydrogenase (ubiquinone) activity [GO:0008137]	extracellular region [GO:0005576]; integral component of membrane [GO:0016021]; mitochondrial membrane [GO:0031966]; mitochondrial respiratory chain complex I [GO:0005747]; mitochondrion [GO:0005739]; respiratory chain complex I [GO:0045271]	-	-	-	-	-	128.618	-	46.955	-	-
BS19864_c0_g1_i3	Complete	9.2475e-63	201.83	-	GOSA_00017899-RA	AH019757-RA	AT1G04635.1	Orthogroup14268	Orthogroup14268	-	Orthogroup14268	AT1G04635	protein_coding	ribonuclease P family protein / Rpp14 family protein;(source:Araport11)	NA	-0.128153	0.510195	0.584963	-0.661045	-1.32193	0.415037	0.736966	0.905093	0.478761	0.434903	0.527301	0.837354	0.49958	0.538796	Q6AWV1	reviewed	EMB1687	-	Probable ribonuclease P/MRP protein subunit POP5 (EC 3.1.26.5) (Protein EMBRYO DEFECTIVE 1687)	Hydrolase;Nucleus;Reference proteome;tRNA processing	SUBCELLULAR LOCATION: Nucleus, nucleolus {ECO:0000250|UniProtKB:Q969H6}.	rRNA processing [GO:0006364]; tRNA processing [GO:0008033]	ribonuclease P activity [GO:0004526]	nucleolar ribonuclease P complex [GO:0005655]; ribonuclease MRP complex [GO:0000172]; vacuole [GO:0005773]	3.1.26.5	-	CATALYTIC ACTIVITY: Reaction=Endonucleolytic cleavage of RNA, removing 5'-extranucleotides from tRNA precursor.; EC=3.1.26.5; Evidence={ECO:0000250|UniProtKB:Q969H6};	10.749	-	40.1495	5.07908	3.2325	-	-
BS5968_c0_g1_i2	Complete	6.01469e-125	356.295	-	-	AH010908-RA	AT1G04640.1	Orthogroup9385	-	Orthogroup9385	Orthogroup9385	AT1G04640	protein_coding	Lipoyltransferase, located in mitochondria but not found in chloroplasts	NA	0.18004	NA	-1	-0.0760826	-2.23704	-0.961526	-0.415037	0.888744	NA	0.686048	0.880976	0.972478	0.58775	0.580714	Q9SXP7	reviewed	LIP2	-	Octanoyltransferase LIP2, mitochondrial (EC 2.3.1.181) (Lipoate biosynthesis protein) (Lipoate-protein ligase) (Lipoyl ligase) (Lipoyl/octanoyl transferase) (Octanoyl-[acyl-carrier-protein]-protein N-octanoyltransferase)	Acyltransferase;Mitochondrion;Reference proteome;Transferase;Transit peptide	SUBCELLULAR LOCATION: Mitochondrion {ECO:0000269|PubMed:24872381}.	protein lipoylation [GO:0009249]; RNA phosphodiester bond hydrolysis, endonucleolytic [GO:0090502]; rRNA processing [GO:0006364]; tRNA processing [GO:0008033]	lipoyl(octanoyl) transferase activity [GO:0033819]; octanoyl transferase activity (acting on glycine-cleavage complex H protein) [GO:0102555]	extracellular region [GO:0005576]; mitochondrion [GO:0005739]; nucleolar ribonuclease P complex [GO:0005655]; ribonuclease MRP complex [GO:0000172]	2.3.1.181	RHEA:17665	CATALYTIC ACTIVITY: Reaction=L-lysyl-[protein] + octanoyl-[ACP] = H(+) + holo-[ACP] + N(6)-octanoyl-L-lysyl-[protein]; Xref=Rhea:RHEA:17665, Rhea:RHEA-COMP:9636, Rhea:RHEA-COMP:9685, Rhea:RHEA-COMP:9752, Rhea:RHEA-COMP:9928, ChEBI:CHEBI:15378, ChEBI:CHEBI:29969, ChEBI:CHEBI:64479, ChEBI:CHEBI:78463, ChEBI:CHEBI:78809; EC=2.3.1.181; Evidence={ECO:0000255|HAMAP-Rule:MF_00013, ECO:0000269|PubMed:114…	6.81008	-	-	3.07295	49.92	-	-
-	-	-	-	-	-	-	AT1G04643.1	-	-	-	-	AT1G04643	antisense_long_noncoding_rna	Natural antisense transcript overlaps with AT1G08120;(source:Araport11)	NA	NA	NA	NA	NA	NA	NA	NA	NA	NA	NA	NA	NA	NA	NA	-	-	-	-	-	-	-	-	-	-	-	-	-	-	-	-	-	1.0875	-	-
-	-	-	-	-	GOSA_00025570-RA	-	AT1G04645.1	-	Orthogroup309	-	Orthogroup309	AT1G04645	protein_coding	Plant self-incompatibility protein S1 family;(source:Araport11)	NA	NA	NA	NA	0.923917	NA	NA	NA	NA	NA	NA	0.480817	NA	NA	NA	O23020	reviewed	SPH5	-	S-protein homolog 5	Reference proteome;Secreted;Self-incompatibility;Signal	SUBCELLULAR LOCATION: Secreted {ECO:0000305|PubMed:10344198}.	rejection of self pollen [GO:0060320]	-	extracellular region [GO:0005576]	-	-	-	-	-	1.00027	-	1.19	-	-
-	-	-	-	-	-	-	AT1G04647.1	-	-	-	-	AT1G04647	antisense_long_noncoding_rna	Natural antisense transcript overlaps with AT1G08315;(source:Araport11)	NA	NA	NA	NA	1.17184	2.41504	0.36257	0.36257	NA	NA	NA	0.874432	0.97638	0.498772	0.494855	-	-	-	-	-	-	-	-	-	-	-	-	-	-	-	-	-	20.795	-	-
-	-	-	-	-	GOSA_00026091-RA	AH006944-RA	AT1G04650.2	-	Orthogroup12891	Orthogroup12891	Orthogroup12891	AT1G04650	protein_coding	FLIP is a member of a conserved gene family with wide distribution across taxa. In Arabidopsis, it forms a complex with FIGL1 regulates meiotic crossover formation via RAD51 and DMC1.	NA	NA	NA	0.321928	NA	NA	NA	NA	NA	NA	0.346883	NA	NA	NA	NA	F4I5R5	unreviewed	-	-	Holliday junction resolvase	Proteomics identification;Reference proteome	-	negative regulation of reciprocal meiotic recombination [GO:0045128]	protein self-association [GO:0043621]	-	-	-	-	-	-	1.51197	4.27663	1.2825	-	-
-	-	-	-	-	-	-	AT1G04653.1	-	-	-	-	AT1G04653	long_noncoding_rna	None;(source:Araport11)	NA	NA	NA	NA	NA	NA	NA	NA	NA	NA	NA	NA	NA	NA	NA	-	-	-	-	-	-	-	-	-	-	-	-	-	-	-	-	-	1	-	-
-	-	-	-	-	-	-	AT1G04657.1	-	-	-	-	AT1G04657	long_noncoding_rna	None;(source:Araport11)	NA	NA	NA	NA	NA	NA	NA	NA	NA	NA	NA	NA	NA	NA	NA	-	-	-	-	-	-	-	-	-	-	-	-	-	-	-	-	-	1	-	-
-	-	-	-	-	-	-	AT1G04660.1	-	-	-	-	AT1G04660	protein_coding	glycine-rich protein;(source:Araport11)	NA	NA	NA	NA	NA	NA	NA	NA	NA	NA	NA	NA	NA	NA	NA	Q8L8Q2	unreviewed	-	-	Uncharacterized protein	Signal	-	-	-	-	-	-	-	-	-	-	-	1.385	-	-
-	-	-	-	-	-	-	AT1G04667.1	-	-	-	-	AT1G04667	long_noncoding_rna	None;(source:Araport11)	NA	NA	NA	NA	NA	NA	NA	NA	NA	NA	NA	NA	NA	NA	NA	-	-	-	-	-	-	-	-	-	-	-	-	-	-	-	-	-	1.055	-	-
-	-	-	-	-	GOSA_00026102-RA	-	AT1G04670.1	-	-	-	-	AT1G04670	protein_coding	hypothetical protein;(source:Araport11)	NA	NA	-0.584963	NA	NA	NA	NA	NA	NA	0.369282	NA	NA	NA	NA	NA	Q5Q0I9	unreviewed	-	-	Uncharacterized protein	Proteomics identification;Reference proteome	-	-	-	-	-	-	-	-	-	2.4891	-	1	-	-
-	-	-	-	-	-	-	AT1G04673.1	-	-	-	-	AT1G04673	long_noncoding_rna	None;(source:Araport11)	NA	NA	NA	NA	NA	NA	NA	NA	NA	NA	NA	NA	NA	NA	NA	-	-	-	-	-	-	-	-	-	-	-	-	-	-	-	-	-	1	-	-
-	-	-	-	-	-	-	AT1G04677.1	-	-	-	-	AT1G04677	long_noncoding_rna	None;(source:Araport11)	NA	NA	NA	NA	NA	NA	NA	NA	NA	NA	NA	NA	NA	NA	NA	-	-	-	-	-	-	-	-	-	-	-	-	-	-	-	-	-	1.2575	-	-
-	-	-	-	-	-	-	AT1G04680.1	-	-	-	-	AT1G04680	protein_coding	Pectin lyase-like superfamily protein;(source:Araport11)	NA	NA	NA	NA	-3.39801	-1.89812	-0.736966	-0.514573	NA	NA	NA	0.997926	0.916228	0.580264	0.53503	Q940Q1	reviewed	-	-	Probable pectate lyase 1 (EC 4.2.2.2) (Pectate lyase A1)	Calcium;Glycoprotein;Lyase;Metal-binding;Reference proteome;Signal	-	pectin catabolic process [GO:0045490]	metal ion binding [GO:0046872]; pectate lyase activity [GO:0030570]	-	4.2.2.2	-	CATALYTIC ACTIVITY: Reaction=Eliminative cleavage of (1->4)-alpha-D-galacturonan to give oligosaccharides with 4-deoxy-alpha-D-galact-4-enuronosyl groups at their non-reducing ends.; EC=4.2.2.2;	-	-	-	-	23.67	-	-
-	-	-	-	-	-	-	AT1G04683.1	-	-	-	-	AT1G04683	long_noncoding_rna	None;(source:Araport11)	NA	NA	NA	NA	NA	NA	NA	NA	NA	NA	NA	NA	NA	NA	NA	-	-	-	-	-	-	-	-	-	-	-	-	-	-	-	-	-	1	-	-
-	-	-	-	-	-	-	AT1G04687.1	-	-	-	-	AT1G04687	long_noncoding_rna	None;(source:Araport11)	NA	NA	NA	NA	NA	NA	NA	NA	NA	NA	NA	NA	NA	NA	NA	-	-	-	-	-	-	-	-	-	-	-	-	-	-	-	-	-	1	-	-
BS114337_c0_g1_i1	Complete	0	611.683	931	GOSA_00027452-RA	AH019040-RA	AT1G04690.1	Orthogroup11438	Orthogroup11438	Orthogroup11438	Orthogroup11438	AT1G04690	protein_coding	potassium channel beta subunit 1;(source:Araport11)	NA	0.0411305	1.49803	1.43296	1.21937	0.988859	0.564498	0.358048	0.933243	0.854359	0.815501	0.88638	0.604819	0.541167	0.510262	O23016	reviewed	KAB1	KV-BETA1	Probable voltage-gated potassium channel subunit beta (K(+) channel subunit beta) (Potassium voltage beta 1) (KV-beta1)	Ion channel;Ion transport;Potassium;Potassium transport;Reference proteome;Transport;Voltage-gated channel	-	potassium ion transport [GO:0006813]; regulation of ion transmembrane transport [GO:0034765]	D-threo-aldose 1-dehydrogenase activity [GO:0047834]; voltage-gated ion channel activity [GO:0005244]	extracellular region [GO:0005576]; plasma membrane [GO:0005886]; plasmodesma [GO:0009506]	-	-	-	69.7004	8	108.674	36.8515	85.535	-	-
-	-	-	-	-	-	-	AT1G04693.1	-	-	-	-	AT1G04693	long_noncoding_rna	None;(source:Araport11)	NA	NA	NA	NA	NA	NA	NA	NA	NA	NA	NA	NA	NA	NA	NA	-	-	-	-	-	-	-	-	-	-	-	-	-	-	-	-	-	1	-	-
-	-	-	-	-	-	-	AT1G04697.1	-	-	-	-	AT1G04697	antisense_long_noncoding_rna	Natural antisense transcript overlaps with AT1G09390;(source:Araport11)	NA	NA	NA	NA	NA	NA	NA	NA	NA	NA	NA	NA	NA	NA	NA	-	-	-	-	-	-	-	-	-	-	-	-	-	-	-	-	-	1.035	-	-
-	-	-	-	-	-	-	AT1G04700.2	-	-	-	Orthogroup3973	AT1G04700	protein_coding	PB1 domain-containing protein tyrosine kinase;(source:Araport11)	NA	NA	NA	NA	0.923917	NA	NA	NA	NA	NA	NA	0.480817	NA	NA	NA	A0A1P8AMW0	unreviewed	-	-	PB1 domain-containing protein tyrosine kinase	ATP-binding;Kinase;Nucleotide-binding;Proteomics identification;Reference proteome;Serine/threonine-protein kinase;Transferase	-	-	ATP binding [GO:0005524]; protein serine/threonine kinase activity [GO:0004674]	-	-	-	-	-	-	-	-	1.5775	-	-
-	-	-	-	-	-	-	AT1G04703.1	-	-	-	-	AT1G04703	long_noncoding_rna	None;(source:Araport11)	NA	NA	NA	NA	NA	NA	NA	NA	NA	NA	NA	NA	NA	NA	NA	-	-	-	-	-	-	-	-	-	-	-	-	-	-	-	-	-	1	-	-
-	-	-	-	-	-	-	AT1G04707.1	-	-	-	-	AT1G04707	antisense_long_noncoding_rna	Natural antisense transcript overlaps with AT1G09610;(source:Araport11)	NA	NA	NA	NA	-1.07608	-1.58496	NA	NA	NA	NA	NA	0.787556	0.829123	NA	NA	-	-	-	-	-	-	-	-	-	-	-	-	-	-	-	-	-	1.5775	-	-
-	-	-	-	-	-	-	AT1G04710.1	-	-	-	Orthogroup795	AT1G04710	protein_coding	EC2.3.1.16 thiolase. Its transcript levels change after inducing MUTE expression in a mute background.	NA	NA	NA	NA	-1.0195	0.201634	0.321928	0.169925	NA	NA	NA	0.875274	0.490877	0.503469	0.473256	Q8LF48	reviewed	KAT1	-	3-ketoacyl-CoA thiolase 1, peroxisomal (EC 2.3.1.16) (Acetyl-CoA acyltransferase 1) (Beta-ketothiolase 1) (Peroxisomal 3-oxoacyl-CoA thiolase 1)	Acyltransferase;Fatty acid biosynthesis;Fatty acid metabolism;Lipid biosynthesis;Lipid metabolism;Oxylipin biosynthesis;Peroxisome;Reference proteome;Transferase;Transit peptide	SUBCELLULAR LOCATION: Peroxisome {ECO:0000250}.	fatty acid beta-oxidation [GO:0006635]; fatty acid biosynthetic process [GO:0006633]; oxylipin biosynthetic process [GO:0031408]; phenylacetate catabolic process [GO:0010124]	acetyl-CoA C-acyltransferase activity [GO:0003988]	peroxisome [GO:0005777]; vacuole [GO:0005773]	2.3.1.16	RHEA:21564	CATALYTIC ACTIVITY: Reaction=acetyl-CoA + an acyl-CoA = a 3-oxoacyl-CoA + CoA; Xref=Rhea:RHEA:21564, ChEBI:CHEBI:57287, ChEBI:CHEBI:57288, ChEBI:CHEBI:58342, ChEBI:CHEBI:90726; EC=2.3.1.16;	-	-	-	-	20.3375	-	-
-	-	-	-	-	-	-	AT1G04713.1	-	-	-	-	AT1G04713	long_noncoding_rna	None;(source:Araport11)	NA	NA	NA	NA	NA	NA	NA	NA	NA	NA	NA	NA	NA	NA	NA	-	-	-	-	-	-	-	-	-	-	-	-	-	-	-	-	-	1.0075	-	-
-	-	-	-	-	-	-	AT1G04717.1	-	-	-	-	AT1G04717	long_noncoding_rna	None;(source:Araport11)	NA	NA	NA	NA	NA	NA	NA	NA	NA	NA	NA	NA	NA	NA	NA	-	-	-	-	-	-	-	-	-	-	-	-	-	-	-	-	-	1	-	-
-	-	-	-	-	-	-	AT1G04720.1	-	-	-	-	AT1G04720	pre_trna	pre-tRNA tRNA-Met (anticodon: CAT);(source:Araport11, TAIR10)	NA	NA	NA	NA	NA	NA	NA	NA	NA	NA	NA	NA	NA	NA	NA	-	-	-	-	-	-	-	-	-	-	-	-	-	-	-	-	-	1	-	-
-	-	-	-	-	-	-	AT1G04723.1	-	-	-	-	AT1G04723	antisense_long_noncoding_rna	Natural antisense transcript overlaps with AT1G09795;(source:Araport11)	NA	NA	NA	NA	NA	NA	NA	NA	NA	NA	NA	NA	NA	NA	NA	-	-	-	-	-	-	-	-	-	-	-	-	-	-	-	-	-	1.08	-	-
BS4057_c2_g1_i1	5'prime_partial	0	835.099	-	GOSA_00020691-RA	AH020598-RA	AT1G04730.1	Orthogroup11658	Orthogroup11658	Orthogroup11658	Orthogroup11658	AT1G04730	protein_coding	Necessary for sister chromatid cohesion. Acts in synergy with ETG1.	NA	-1.20963	-0.584963	0.847997	-1.07608	-1.58496	-0.584963	-1.58496	0.0315356	0.369282	0.511958	0.787556	0.829123	0.517088	0.828349	F4I5S3	unreviewed	CTF18	-	p-loop containing nucleoside triphosphate hydrolases superfamily protein	Hydrolase;Proteomics identification;Reference proteome	-	sister chromatid cohesion [GO:0007062]	ATPase activity [GO:0016887]; ATP binding [GO:0005524]; hydrolase activity [GO:0016787]	replication fork [GO:0005657]	-	-	-	6.77178	-	2.4891	14.2129	1.925	-	-
-	-	-	-	-	-	-	AT1G04733.1	-	-	-	-	AT1G04733	small_nuclear_rna	U2;(source:Araport11)	NA	NA	NA	NA	0.023453	-1.60768	0.70044	0.0874628	NA	NA	NA	0.480817	0.913954	0.566676	0.464905	-	-	-	-	-	-	-	-	-	-	-	-	-	-	-	-	-	35.6575	-	-
-	-	-	-	-	-	-	AT1G04737.1	-	-	-	-	AT1G04737	antisense_long_noncoding_rna	Natural antisense transcript overlaps with AT1G09850;(source:Araport11)	NA	NA	NA	NA	NA	NA	NA	NA	NA	NA	NA	NA	NA	NA	NA	-	-	-	-	-	-	-	-	-	-	-	-	-	-	-	-	-	1	-	-
-	-	-	-	-	-	-	AT1G04743.1	-	-	-	-	AT1G04743	antisense_long_noncoding_rna	Natural antisense transcript overlaps with AT1G09860;(source:Araport11)	NA	NA	NA	NA	NA	NA	NA	NA	NA	NA	NA	NA	NA	NA	NA	-	-	-	-	-	-	-	-	-	-	-	-	-	-	-	-	-	1.045	-	-
-	-	-	-	-	-	-	AT1G04747.1	-	-	-	-	AT1G04747	long_noncoding_rna	None;(source:Araport11)	NA	NA	NA	NA	NA	NA	NA	NA	NA	NA	NA	NA	NA	NA	NA	-	-	-	-	-	-	-	-	-	-	-	-	-	-	-	-	-	1	-	-
-	-	-	-	-	-	AH011207-RA	AT1G04750.1	-	-	Orthogroup5806	Orthogroup5806	AT1G04750	protein_coding	Encodes vesicle-associated membrane protein 7B (VAMP7B, or VAMP721). Required for cell plate formation.VAMP721 interacts with KAT1 and KC1 K+ channels, affects channel gating and suppresses the K+ current within the physiological voltage range. Post-transcriptionally regulated by CRT1/2 under ER stress.	NA	NA	NA	0.807355	1.92392	1	-0.0360693	0	NA	NA	0.524466	0.89559	0.502256	0.467665	0.471369	Q9ZTW3	reviewed	VAMP721	VAMP7B	Vesicle-associated membrane protein 721 (AtVAMP721) (v-SNARE synaptobrevin 7B) (AtVAMP7B)	Alternative splicing;Cell membrane;Coiled coil;Endosome;Membrane;Protein transport;Reference proteome;Transmembrane;Transmembrane helix;Transport	SUBCELLULAR LOCATION: Cell membrane {ECO:0000269|PubMed:15342965}; Single-pass type IV membrane protein {ECO:0000250|UniProtKB:Q12255}. Early endosome membrane {ECO:0000269|PubMed:15342965}; Single-pass type IV membrane protein {ECO:0000250|UniProtKB:Q12255}.	cell plate formation involved in plant-type cell wall biogenesis [GO:0009920]; protein localization to plasma membrane [GO:0072659]; protein transport [GO:0015031]; response to endoplasmic reticulum stress [GO:0034976]; vesicle-mediated transport [GO:0016192]	-	cell plate [GO:0009504]; early endosome membrane [GO:0031901]; endosome [GO:0005768]; integral component of membrane [GO:0016021]; plasma membrane [GO:0005886]; plasmodesma [GO:0009506]	-	-	-	-	-	-	71.5083	71.21	-	-
-	-	-	-	-	-	-	AT1G04753.1	-	-	-	-	AT1G04753	long_noncoding_rna	None;(source:Araport11)	NA	NA	NA	NA	NA	NA	NA	NA	NA	NA	NA	NA	NA	NA	NA	-	-	-	-	-	-	-	-	-	-	-	-	-	-	-	-	-	1	-	-
BS1051_c0_g2_i1	Complete	6.53035e-118	341.273	-	GOSA_00011957-RA	AH013034-RA	AT1G04760.1	Orthogroup10353	Orthogroup12378	Orthogroup10353	Orthogroup10353	AT1G04760	protein_coding	member of Synaptobrevin -like protein family	NA	-1.57987	0.678072	NA	-1.07608	-2	-0.415037	-0.415037	0.00140148	0.512382	NA	0.787556	0.907964	0.49958	0.495423	Q9MAS5	reviewed	VAMP726	-	Putative vesicle-associated membrane protein 726 (AtVAMP726)	Cell membrane;Coiled coil;Endosome;Membrane;Protein transport;Reference proteome;Transmembrane;Transmembrane helix;Transport	SUBCELLULAR LOCATION: Cell membrane {ECO:0000269|PubMed:15342965}; Single-pass type IV membrane protein {ECO:0000250|UniProtKB:Q12255}. Early endosome membrane {ECO:0000269|PubMed:15342965}; Single-pass type IV membrane protein {ECO:0000250|UniProtKB:Q12255}.	protein transport [GO:0015031]; vesicle-mediated transport [GO:0016192]	-	early endosome membrane [GO:0031901]; endosome [GO:0005768]; integral component of membrane [GO:0016021]; plasma membrane [GO:0005886]	-	-	-	8.4006	-	13.0729	2.04863	1.9675	-	-
-	-	-	-	-	-	-	AT1G04763.1	-	-	-	-	AT1G04763	long_noncoding_rna	None;(source:Araport11)	NA	NA	NA	NA	NA	NA	NA	NA	NA	NA	NA	NA	NA	NA	NA	-	-	-	-	-	-	-	-	-	-	-	-	-	-	-	-	-	1	-	-
-	-	-	-	-	-	-	AT1G04767.1	-	-	-	-	AT1G04767	antisense_long_noncoding_rna	Natural antisense transcript overlaps with AT1G10110;(source:Araport11)	NA	NA	NA	NA	NA	NA	NA	NA	NA	NA	NA	NA	NA	NA	NA	-	-	-	-	-	-	-	-	-	-	-	-	-	-	-	-	-	1.175	-	-
-	-	-	-	-	-	-	AT1G04770.1	-	-	-	-	AT1G04770	protein_coding	SDI2 is a member of a small family of TPR proteins in Arabidopsis. Like SDI1 it is induced by low sulfer and appears to play a role in negative regulation of glucosinolate biosynthesis.	NA	NA	NA	NA	1.02825	4.56071	-0.540568	0.321928	NA	NA	NA	0.878883	0.999921	0.529191	0.499658	Q8L730	reviewed	-	-	Protein SULFUR DEFICIENCY-INDUCED 2	Coiled coil;Nucleus;Reference proteome;Repeat;TPR repeat	SUBCELLULAR LOCATION: Nucleus {ECO:0000250|UniProtKB:Q9SUC3}.	cellular response to sulfur starvation [GO:0010438]; chloroplast organization [GO:0009658]; regulation of glucosinolate biosynthetic process [GO:0010439]	-	nucleus [GO:0005634]	-	-	-	-	-	-	-	45.85	-	-
-	-	-	-	-	-	-	AT1G04773.1	-	-	-	-	AT1G04773	antisense_long_noncoding_rna	Natural antisense transcript overlaps with AT1G10120;(source:Araport11)	NA	NA	NA	NA	NA	NA	NA	NA	NA	NA	NA	NA	NA	NA	NA	-	-	-	-	-	-	-	-	-	-	-	-	-	-	-	-	-	1	-	-
-	-	-	-	-	-	-	AT1G04778.1	-	-	-	-	AT1G04778	protein_coding	hypothetical protein;(source:Araport11)	NA	NA	NA	NA	NA	NA	NA	NA	NA	NA	NA	NA	NA	NA	NA	A8MRV2	unreviewed	-	-	Uncharacterized protein	Reference proteome	-	-	-	-	-	-	-	-	-	-	-	1.2025	-	-
BS23965_c0_g1_i2	Complete	0	777.704	-	GOSA_00011735-RA	AH022239-RA	AT1G04780.1	Orthogroup11879	Orthogroup11879	Orthogroup11879	Orthogroup11879	AT1G04780	protein_coding	Ankyrin repeat family protein;(source:Araport11)	NA	0.149693	0.584963	0	2.21342	2.23133	-0.0740006	0	0.913575	0.528881	0.303206	0.973534	0.972688	0.468719	0.4615	A0A178WJQ3	unreviewed	-	-	(thale cress) hypothetical protein	ANK repeat;Membrane	-	-	-	membrane [GO:0016020]	-	-	-	5.81094	-	30.1237	7.34958	59.125	-	-
-	-	-	-	-	-	-	AT1G04783.1	-	-	-	-	AT1G04783	long_noncoding_rna	None;(source:Araport11)	NA	NA	NA	NA	NA	NA	NA	NA	NA	NA	NA	NA	NA	NA	NA	-	-	-	-	-	-	-	-	-	-	-	-	-	-	-	-	-	1.02	-	-
-	-	-	-	-	-	-	AT1G04787.1	-	-	-	-	AT1G04787	long_noncoding_rna	None;(source:Araport11)	NA	NA	NA	NA	NA	NA	NA	NA	NA	NA	NA	NA	NA	NA	NA	-	-	-	-	-	-	-	-	-	-	-	-	-	-	-	-	-	1	-	-
BS7275_c1_g2_i2	Complete	3.30546e-45	174.481	-	GOSA_00011738-RA	AH013521-RA	AT1G04790.1	Orthogroup6747	Orthogroup6747	Orthogroup6747	Orthogroup6747	AT1G04790	protein_coding	RING/U-box superfamily protein;(source:Araport11)	NA	0.327178	-0.415037	0.485427	0.245845	0.0780025	0	0	0.719417	0.379011	0.391777	0.50033	0.475333	0.466438	0.4615	A0A178W947	unreviewed	-	-	RING-type domain-containing protein	Metal-binding;Zinc;Zinc-finger	-	-	-	-	-	-	-	7.89978	-	6.97874	6.10339	16.0275	-	-
-	-	-	-	-	-	-	AT1G04793.1	-	-	-	-	AT1G04793	long_noncoding_rna	None;(source:Araport11)	NA	NA	NA	NA	NA	NA	NA	NA	NA	NA	NA	NA	NA	NA	NA	-	-	-	-	-	-	-	-	-	-	-	-	-	-	-	-	-	1.06	-	-
-	-	-	-	-	-	-	AT1G04797.1	-	-	-	-	AT1G04797	antisense_long_noncoding_rna	Natural antisense transcript overlaps with AT1G10522;(source:Araport11)	NA	NA	NA	NA	NA	NA	NA	NA	NA	NA	NA	NA	NA	NA	NA	-	-	-	-	-	-	-	-	-	-	-	-	-	-	-	-	-	1.19	-	-
-	-	-	-	-	-	-	AT1G04800.1	-	-	-	Orthogroup16065	AT1G04800	protein_coding	glycine-rich protein;(source:Araport11)	NA	NA	NA	NA	-6.45112	-7.97728	-1.54674	-2.13171	NA	NA	NA	0.999742	0.999986	0.884518	0.969138	A0A178WRL5	unreviewed	-	-	Uncharacterized protein	Signal	-	-	-	-	-	-	-	-	-	-	-	83.4225	-	-
-	-	-	-	-	-	-	AT1G04803.1	-	-	-	-	AT1G04803	antisense_long_noncoding_rna	Natural antisense transcript overlaps with AT1G10530;(source:Araport11)	NA	NA	NA	NA	NA	NA	NA	NA	NA	NA	NA	NA	NA	NA	NA	-	-	-	-	-	-	-	-	-	-	-	-	-	-	-	-	-	1.21	-	-
-	-	-	-	-	-	-	AT1G04807.1	-	-	-	-	AT1G04807	long_noncoding_rna	None;(source:Araport11)	NA	NA	NA	NA	NA	NA	NA	NA	NA	NA	NA	NA	NA	NA	NA	-	-	-	-	-	-	-	-	-	-	-	-	-	-	-	-	-	1	-	-
-	-	-	-	-	-	-	AT1G04810.1	-	-	-	Orthogroup2551	AT1G04810	protein_coding	26S proteasome regulatory complex, non-ATPase subcomplex, Rpn2/Psmd1 subunit;(source:Araport11)	NA	NA	NA	NA	0.421417	-0.253757	0.184425	0.184425	NA	NA	NA	0.538809	0.499543	0.479867	0.475245	Q9MAT0	reviewed	RPN2B	-	26S proteasome non-ATPase regulatory subunit 1 homolog B (26S proteasome regulatory subunit RPN2b) (AtRPN2b) (26S proteasome regulatory subunit S1 homolog B)	Acetylation;Isopeptide bond;Phosphoprotein;Proteasome;Reference proteome;Repeat;Ubl conjugation	-	proteasome-mediated ubiquitin-dependent protein catabolic process [GO:0043161]; protein catabolic process [GO:0030163]; regulation of protein catabolic process [GO:0042176]	enzyme regulator activity [GO:0030234]	cytosol [GO:0005829]; extracellular region [GO:0005576]; nucleus [GO:0005634]; plasma membrane [GO:0005886]; proteasome complex [GO:0000502]; proteasome regulatory particle, base subcomplex [GO:0008540]; proteasome storage granule [GO:0034515]	-	-	-	-	-	-	-	24.37	-	-
-	-	-	-	-	-	-	AT1G04813.1	-	-	-	-	AT1G04813	long_noncoding_rna	None;(source:Araport11)	NA	NA	NA	NA	NA	NA	NA	NA	NA	NA	NA	NA	NA	NA	NA	-	-	-	-	-	-	-	-	-	-	-	-	-	-	-	-	-	1	-	-
-	-	-	-	-	-	-	AT1G04817.1	-	-	-	-	AT1G04817	antisense_long_noncoding_rna	Natural antisense transcript overlaps with AT1G10747;(source:Araport11)	NA	NA	NA	NA	NA	NA	NA	NA	NA	NA	NA	NA	NA	NA	NA	-	-	-	-	-	-	-	-	-	-	-	-	-	-	-	-	-	1	-	-
-	-	-	-	-	-	-	AT1G04820.1	-	-	-	Orthogroup191	AT1G04820	protein_coding	Encodes an alpha tubulin isoform that is expressed in roots, leaves and flowers.	NA	NA	NA	NA	-1.97655	-2.5057	-0.283031	-0.297316	NA	NA	NA	0.918298	0.977116	0.500641	0.498816	Q0WV25	reviewed	TUBA4	TUA4	Tubulin alpha-4 chain	Acetylation;Cytoplasm;Cytoskeleton;GTP-binding;Microtubule;Nucleotide-binding;Phosphoprotein;Reference proteome	SUBCELLULAR LOCATION: Cytoplasm, cytoskeleton.	microtubule-based process [GO:0007017]	GTPase activity [GO:0003924]; GTP binding [GO:0005525]; structural constituent of cytoskeleton [GO:0005200]	cytoplasm [GO:0005737]; microtubule [GO:0005874]	-	-	-	-	-	-	-	140.433	-	-
-	-	-	-	-	-	-	AT1G04823.1	-	-	-	-	AT1G04823	antisense_long_noncoding_rna	Natural antisense transcript overlaps with AT1G10850;(source:Araport11)	NA	NA	NA	NA	NA	NA	NA	NA	NA	NA	NA	NA	NA	NA	NA	-	-	-	-	-	-	-	-	-	-	-	-	-	-	-	-	-	1	-	-
-	-	-	-	-	-	-	AT1G04827.1	-	-	-	-	AT1G04827	antisense_long_noncoding_rna	Natural antisense transcript overlaps with AT1G10865;(source:Araport11)	NA	NA	NA	NA	1.92392	NA	NA	NA	NA	NA	NA	0.836101	NA	NA	NA	-	-	-	-	-	-	-	-	-	-	-	-	-	-	-	-	-	1.82	-	-
BS11817_c0_g2_i3	Complete	0	525.783	-	-	-	AT1G04830.3	Orthogroup7667	-	-	Orthogroup7667	AT1G04830	protein_coding	Ypt/Rab-GAP domain of gyp1p superfamily protein;(source:Araport11)	NA	-0.308611	NA	NA	0.454432	0.847997	0.584963	1	0.65256	NA	NA	0.966102	0.573894	0.517088	0.809661	F4I5T4	unreviewed	-	-	Ypt/Rab-GAP domain of gyp1p superfamily protein	Proteomics identification;Reference proteome	-	activation of GTPase activity [GO:0090630]; intracellular protein transport [GO:0006886]	GTPase activator activity [GO:0005096]	-	-	-	-	12.6446	-	-	-	5.39	-	-
-	-	-	-	-	-	-	AT1G04833.1	-	-	-	-	AT1G04833	antisense_long_noncoding_rna	Natural antisense transcript overlaps with AT1G11050;(source:Araport11)	NA	NA	NA	NA	0.844483	1.12553	-0.807355	-0.485427	NA	NA	NA	0.598382	0.872482	0.55577	0.509916	-	-	-	-	-	-	-	-	-	-	-	-	-	-	-	-	-	28.95	-	-
-	-	-	-	-	-	-	AT1G04837.1	-	-	-	-	AT1G04837	antisense_long_noncoding_rna	Natural antisense transcript overlaps with AT1G11090;(source:Araport11)	NA	NA	NA	NA	0.923917	0	0	0.222392	NA	NA	NA	0.565462	0.471983	0.466438	0.475115	-	-	-	-	-	-	-	-	-	-	-	-	-	-	-	-	-	6.68	-	-
-	-	-	-	-	-	-	AT1G04840.1	-	-	-	-	AT1G04840	protein_coding	Tetratricopeptide repeat (TPR)-like superfamily protein;(source:Araport11)	NA	NA	NA	NA	0.923917	NA	NA	NA	NA	NA	NA	0.480817	NA	NA	NA	Q9MAT2	reviewed	PCMP-H64	-	Pentatricopeptide repeat-containing protein At1g04840	Reference proteome;Repeat	-	RNA modification [GO:0009451]	RNA binding [GO:0003723]; zinc ion binding [GO:0008270]	intracellular membrane-bounded organelle [GO:0043231]	-	-	-	-	-	-	-	1.5375	-	-
-	-	-	-	-	-	-	AT1G04847.1	-	-	-	-	AT1G04847	long_noncoding_rna	None;(source:Araport11)	NA	NA	NA	NA	NA	NA	NA	NA	NA	NA	NA	NA	NA	NA	NA	-	-	-	-	-	-	-	-	-	-	-	-	-	-	-	-	-	1	-	-
BS71_c0_g1_i22	Complete	0	543.888	-	GOSA_00020665-RA	AH020594-RA	AT1G04850.1	Orthogroup3979	Orthogroup3979	Orthogroup3979	Orthogroup3979	AT1G04850	protein_coding	ubiquitin-associated (UBA)/TS-N domain-containing protein;(source:Araport11)	NA	-0.201688	0.135883	0.459432	0.598517	0.155651	0.130397	0.415037	0.582763	0.302559	0.420008	0.579917	0.488367	0.476033	0.467036	Q9MAT3	unreviewed	F13M7.16	-	F13M7.16 protein (Ubiquitin-associated (UBA)/TS-N domain-containing protein) (Uncharacterized protein At1g04850) (Uncharacterized protein F13M7.16)	Coiled coil;Proteomics identification;Reference proteome	-	-	-	cytosol [GO:0005829]; extracellular region [GO:0005576]	-	-	-	39.7089	-	85.069	47.2222	75.085	-	-
-	-	-	-	-	-	-	AT1G04853.1	-	-	-	-	AT1G04853	antisense_long_noncoding_rna	Natural antisense transcript overlaps with AT1G11530;(source:Araport11)	NA	NA	NA	NA	0.923917	NA	NA	NA	NA	NA	NA	0.480817	NA	NA	NA	-	-	-	-	-	-	-	-	-	-	-	-	-	-	-	-	-	1.31	-	-
-	-	-	-	-	-	-	AT1G04857.1	-	-	-	-	AT1G04857	long_noncoding_rna	None;(source:Araport11)	NA	NA	NA	NA	NA	NA	NA	NA	NA	NA	NA	NA	NA	NA	NA	-	-	-	-	-	-	-	-	-	-	-	-	-	-	-	-	-	1	-	-
BS71_c0_g1_i1	Complete	1.07732e-100	347.436	-	GOSA_00020669-RA	AH020597-RA	AT1G04860.1	Orthogroup7668	Orthogroup7668	Orthogroup7668	Orthogroup7668	AT1G04860	protein_coding	Encodes a ubiquitin-specific protease.	NA	0.199472	0.765535	0.321928	0.701525	0.304855	0	0	0.81458	0.54122	0.346883	0.578671	0.505769	0.466438	0.4615	Q8W4N3	reviewed	UBP2	-	Ubiquitin carboxyl-terminal hydrolase 2 (EC 3.4.19.12) (Deubiquitinating enzyme 2) (AtUBP2) (Ubiquitin thioesterase 2) (Ubiquitin-specific-processing protease 2)	Hydrolase;Metal-binding;Protease;Reference proteome;Thiol protease;Ubl conjugation pathway;Zinc;Zinc-finger	-	protein deubiquitination [GO:0016579]; ubiquitin-dependent protein catabolic process [GO:0006511]	cysteine-type endopeptidase activity [GO:0004197]; thiol-dependent deubiquitinase [GO:0004843]; zinc ion binding [GO:0008270]	cytosol [GO:0005829]; nucleus [GO:0005634]; proteasome complex [GO:0000502]	3.4.19.12	-	CATALYTIC ACTIVITY: Reaction=Thiol-dependent hydrolysis of ester, thioester, amide, peptide and isopeptide bonds formed by the C-terminal Gly of ubiquitin (a 76-residue protein attached to proteins as an intracellular targeting signal).; EC=3.4.19.12;	12.3001	-	13.5846	4.27663	18.96	-	-
-	-	-	-	-	-	-	AT1G04863.1	-	-	-	-	AT1G04863	long_noncoding_rna	None;(source:Araport11)	NA	NA	NA	NA	NA	NA	NA	NA	NA	NA	NA	NA	NA	NA	NA	-	-	-	-	-	-	-	-	-	-	-	-	-	-	-	-	-	1	-	-
-	-	-	-	-	-	-	AT1G04867.1	-	-	-	-	AT1G04867	other_rna	None;(source:Araport11)	NA	NA	NA	NA	NA	NA	NA	NA	NA	NA	NA	NA	NA	NA	NA	-	-	-	-	-	-	-	-	-	-	-	-	-	-	-	-	-	1	-	-
BS2440_c0_g1_i3	Complete	0	546.969	-	GOSA_00007908-RA	AH020787-RA	AT1G04870.1	Orthogroup7680	Orthogroup7680	Orthogroup7680	Orthogroup7680	AT1G04870	protein_coding	Encodes a type I protein arginine methyltransferase based on the At1g04870.2 gene model. PRMT10 can catalyze the asymmetric dimethylation of arginine 3 on histone 4 and can also methylate myelin basic protein in vitro. Mutants lacking PRMT10 flower late due to defects in the autonomous pathway and they have elevated levels of FLC transcripts.	NA	-1.34388	-2.17509	-0.211504	1.79839	-1	-0.152003	-0.152003	0.00829546	0.956054	0.331531	0.896973	0.851532	0.498772	0.470382	Q9MAT5	reviewed	PRMT10	PRMT4.2	Protein arginine N-methyltransferase PRMT10 (EC 2.1.1.319)	3D-structure;Alternative splicing;Methyltransferase;Reference proteome;S-adenosyl-L-methionine;Transferase	-	peptidyl-arginine methylation, to asymmetrical-dimethyl arginine [GO:0019919]; vegetative to reproductive phase transition of meristem [GO:0010228]	[myelin basic protein]-arginine N-methyltransferase activity [GO:0016277]; histone-arginine N-methyltransferase activity [GO:0008469]; protein-arginine omega-N asymmetric methyltransferase activity [GO:0035242]; protein-arginine omega-N monomethyltransferase activity [GO:0035241]	cytosol [GO:0005829]	2.1.1.319	RHEA:48096	CATALYTIC ACTIVITY: Reaction=L-arginyl-[protein] + 2 S-adenosyl-L-methionine = 2 H(+) + N(omega),N(omega)-dimethyl-L-arginyl-[protein] + 2 S-adenosyl-L-homocysteine; Xref=Rhea:RHEA:48096, Rhea:RHEA-COMP:10532, Rhea:RHEA-COMP:11991, ChEBI:CHEBI:15378, ChEBI:CHEBI:29965, ChEBI:CHEBI:57856, ChEBI:CHEBI:59789, ChEBI:CHEBI:61897; EC=2.1.1.319;	7.78028	-	85.2162	20.8451	7.3875	-	-
-	-	-	-	-	-	-	AT1G04873.1	-	-	-	-	AT1G04873	long_noncoding_rna	None;(source:Araport11)	NA	NA	NA	NA	0.660883	-0.807355	0.584963	NA	NA	NA	NA	0.527301	0.56387	0.517088	NA	-	-	-	-	-	-	-	-	-	-	-	-	-	-	-	-	-	4.9625	-	-
-	-	-	-	-	-	-	AT1G04877.1	-	-	-	-	AT1G04877	long_noncoding_rna	None;(source:Araport11)	NA	NA	NA	NA	NA	NA	1.32193	1.32193	NA	NA	NA	NA	NA	0.835965	0.834133	-	-	-	-	-	-	-	-	-	-	-	-	-	-	-	-	-	1.2675	-	-
BS18_c1_g1_i3	Complete	4.59158e-34	99.3673	-	GOSA_00020673-RA	AH020601-RA	AT1G04880.1	Orthogroup16803	Orthogroup11659	Orthogroup11659	Orthogroup11659	AT1G04880	protein_coding	Encodes a ARID-HMG DNA-binding protein that functions in pollen tube growth through the regulation of gene expression by interacting with the transcription factors AGL66 and AGL104.	NA	2.00265	5.2854	0.847997	-1.07608	NA	NA	NA	0.0414789	0.999852	0.489038	0.787556	NA	NA	NA	Q9MAT6	reviewed	HMGB15	NFD15	High mobility group B protein 15 (Nucleosome/chromatin assembly factor group D 15)	DNA-binding;Nucleus;Reference proteome;Transcription;Transcription regulation	SUBCELLULAR LOCATION: Nucleus {ECO:0000255|PROSITE-ProRule:PRU00267, ECO:0000255|PROSITE-ProRule:PRU00355}.	glucosinolate metabolic process [GO:0019760]; pollen germination [GO:0009846]; pollen tube growth [GO:0009860]; regulation of transcription, DNA-templated [GO:0006355]	DNA-binding transcription factor activity [GO:0003700]; four-way junction DNA binding [GO:0000400]; transcription factor binding [GO:0008134]; transcription regulatory region sequence-specific DNA binding [GO:0000976]	nucleus [GO:0005634]; pollen tube [GO:0090406]	-	-	-	1.45625	-	79.7326	6.90584	1.2675	-	-
-	-	-	-	-	-	-	AT1G04883.1	-	-	-	-	AT1G04883	antisense_long_noncoding_rna	Natural antisense transcript overlaps with AT1G11750;(source:Araport11)	NA	NA	NA	NA	NA	NA	NA	NA	NA	NA	NA	NA	NA	NA	NA	-	-	-	-	-	-	-	-	-	-	-	-	-	-	-	-	-	1	-	-
-	-	-	-	-	-	-	AT1G04887.1	-	-	-	-	AT1G04887	antisense_long_noncoding_rna	Natural antisense transcript overlaps with AT1G11770;(source:Araport11)	NA	NA	NA	NA	NA	NA	NA	NA	NA	NA	NA	NA	NA	NA	NA	-	-	-	-	-	-	-	-	-	-	-	-	-	-	-	-	-	1.075	-	-
-	-	-	-	-	-	-	AT1G04890.1	-	-	-	Orthogroup4514	AT1G04890	protein_coding	zein-binding protein (Protein of unknown function, DUF593);(source:Araport11)	NA	NA	NA	NA	NA	NA	NA	NA	NA	NA	NA	NA	NA	NA	NA	A0A178W5J8	unreviewed	-	-	GTD-binding domain-containing protein	Coiled coil;Membrane;Transmembrane;Transmembrane helix	-	-	-	integral component of membrane [GO:0016021]	-	-	-	-	-	-	-	1	-	-
-	-	-	-	-	-	-	AT1G04893.1	-	-	-	-	AT1G04893	antisense_long_noncoding_rna	Natural antisense transcript overlaps with AT1G11820;(source:Araport11)	NA	NA	NA	NA	NA	NA	1	1	NA	NA	NA	NA	NA	0.811964	0.809661	-	-	-	-	-	-	-	-	-	-	-	-	-	-	-	-	-	1	-	-
-	-	-	-	-	-	-	AT1G04895.1	-	-	-	-	AT1G04895	protein_coding	hypothetical protein;(source:Araport11)	NA	NA	NA	NA	NA	NA	NA	NA	NA	NA	NA	NA	NA	NA	NA	A0A1P8AN26	unreviewed	-	-	Uncharacterized protein	Reference proteome	-	-	-	-	-	-	-	-	-	-	-	1	-	-
-	-	-	-	-	-	-	AT1G04897.1	-	-	-	-	AT1G04897	small_nuclear_rna	U4;(source:Araport11)	NA	NA	NA	NA	NA	NA	NA	NA	NA	NA	NA	NA	NA	NA	NA	-	-	-	-	-	-	-	-	-	-	-	-	-	-	-	-	-	1	-	-
BS3988_c0_g1_i35	Complete	0	619.772	-	GOSA_00020679-RA	AH020599-RA	AT1G04900.1	Orthogroup7669	Orthogroup7669	Orthogroup7669	Orthogroup7669	AT1G04900	protein_coding	NADH dehydrogenase ubiquinone complex I, assembly factor-like protein (DUF185);(source:Araport11)	NA	-0.38139	0.192645	0	-0.339117	-1	0.678072	1	0.340566	0.294107	0.303206	0.503701	0.851532	0.546606	0.845716	Q94C90	unreviewed	-	-	Protein arginine methyltransferase NDUFAF7 (EC 2.1.1.320)	Methyltransferase;Mitochondrion;Proteomics identification;Reference proteome;Transferase;Ubiquinone	SUBCELLULAR LOCATION: Mitochondrion {ECO:0000256|ARBA:ARBA00004173, ECO:0000256|RuleBase:RU364114}.	-	protein-arginine omega-N symmetric methyltransferase activity [GO:0035243]	mitochondrion [GO:0005739]	2.1.1.320	RHEA:48108	CATALYTIC ACTIVITY: Reaction=L-arginyl-[protein] + 2 S-adenosyl-L-methionine = 2 H(+) + N(omega),N(omega)'-dimethyl-L-arginyl-[protein] + 2 S-adenosyl-L-homocysteine; Xref=Rhea:RHEA:48108, Rhea:RHEA-COMP:10532, Rhea:RHEA-COMP:11992, ChEBI:CHEBI:15378, ChEBI:CHEBI:29965, ChEBI:CHEBI:57856, ChEBI:CHEBI:59789, ChEBI:CHEBI:88221; EC=2.1.1.320; Evidence={ECO:0000256|ARBA:ARBA00000778, ECO:0000256|Rule…	6.73534	-	7.51357	8.77512	6.46	-	-
-	-	-	-	-	-	-	AT1G04903.1	-	-	-	-	AT1G04903	novel_transcribed_region	novel transcribed region; detected in root, carpel, root apical meristem, receptacle, leaf, dark-grown seedling, light-grown seedling, flower, pollen, aerial, shoot apical meristem;(source:Araport11)	NA	NA	NA	NA	NA	NA	NA	NA	NA	NA	NA	NA	NA	NA	NA	-	-	-	-	-	-	-	-	-	-	-	-	-	-	-	-	-	1.3075	-	-
-	-	-	-	-	-	-	AT1G04907.1	-	-	-	-	AT1G04907	small_nuclear_rna	U1;(source:Araport11)	NA	NA	NA	NA	-1.07608	-2.80735	-1.41504	-3	NA	NA	NA	0.787556	0.964846	0.858315	0.978088	-	-	-	-	-	-	-	-	-	-	-	-	-	-	-	-	-	2.6825	-	-
BS1581_c0_g1_i3	Complete	0	765.763	-	GOSA_00020660-RA	AH020591-RA	AT1G04910.1	Orthogroup4513	Orthogroup4513	Orthogroup4513	Orthogroup4513	AT1G04910	protein_coding	O-fucosyltransferase family protein;(source:Araport11)	NA	0.206263	-1.53605	0.289507	0.50888	-0.0641303	-0.289507	-0.137504	0.669599	0.843764	0.345886	0.545763	0.474193	0.495333	0.470164	Q8W486	reviewed	OFUT1	-	O-fucosyltransferase 1 (O-FucT-1) (EC 2.4.1.-) (O-fucosyltransferase family protein)	Carbohydrate metabolism;Fucose metabolism;Glycoprotein;Glycosyltransferase;Golgi apparatus;Membrane;Reference proteome;Signal-anchor;Transferase;Transmembrane;Transmembrane helix	SUBCELLULAR LOCATION: Golgi apparatus membrane {ECO:0000305}; Single-pass type II membrane protein {ECO:0000305}.	fucose metabolic process [GO:0006004]	transferase activity, transferring glycosyl groups [GO:0016757]	cytoplasm [GO:0005737]; endosome [GO:0005768]; Golgi apparatus [GO:0005794]; Golgi membrane [GO:0000139]; Golgi trans cisterna [GO:0000138]; integral component of membrane [GO:0016021]; trans-Golgi network [GO:0005802]	2.4.1.-	-	-	9.14323	-	19.774	9.97879	19.7575	-	-
-	-	-	-	-	-	-	AT1G04913.1	-	-	-	-	AT1G04913	antisense_long_noncoding_rna	Natural antisense transcript overlaps with AT1G11890;(source:Araport11)	NA	NA	NA	NA	NA	NA	NA	NA	NA	NA	NA	NA	NA	NA	NA	-	-	-	-	-	-	-	-	-	-	-	-	-	-	-	-	-	1.07	-	-
-	-	-	-	-	-	-	AT1G04917.1	-	-	-	-	AT1G04917	antisense_long_noncoding_rna	Natural antisense transcript overlaps with AT1G11900;(source:Araport11)	NA	NA	NA	NA	0.923917	NA	0.584963	0.584963	NA	NA	NA	0.480817	NA	0.517088	0.513212	-	-	-	-	-	-	-	-	-	-	-	-	-	-	-	-	-	1.5625	-	-
-	-	-	-	-	-	-	AT1G04920.1	-	-	-	-	AT1G04920	protein_coding	Encodes a sucrose-phosphate synthase whose activity is stimulated by Glc-6-P and inhibited by Pi.	NA	NA	NA	NA	NA	NA	NA	NA	NA	NA	NA	NA	NA	NA	NA	Q8RY24	reviewed	SPS3	SPSB	Probable sucrose-phosphate synthase 3 (EC 2.4.1.14) (Sucrose phosphate synthase 3F) (AtSPS3F) (UDP-glucose-fructose-phosphate glucosyltransferase)	Glycosyltransferase;Phosphoprotein;Reference proteome;Transferase	-	sucrose biosynthetic process [GO:0005986]	sucrose-phosphate synthase activity [GO:0046524]; sucrose synthase activity [GO:0016157]	Golgi apparatus [GO:0005794]	2.4.1.14	RHEA:22172	CATALYTIC ACTIVITY: Reaction=beta-D-fructose 6-phosphate + UDP-alpha-D-glucose = H(+) + sucrose 6(F)-phosphate + UDP; Xref=Rhea:RHEA:22172, ChEBI:CHEBI:15378, ChEBI:CHEBI:57634, ChEBI:CHEBI:57723, ChEBI:CHEBI:58223, ChEBI:CHEBI:58885; EC=2.4.1.14;	-	-	-	-	1.4125	-	-
-	-	-	-	-	-	-	AT1G04923.1	-	-	-	-	AT1G04923	long_noncoding_rna	None;(source:Araport11)	NA	NA	NA	NA	NA	NA	NA	NA	NA	NA	NA	NA	NA	NA	NA	-	-	-	-	-	-	-	-	-	-	-	-	-	-	-	-	-	1	-	-
-	-	-	-	-	-	-	AT1G04927.1	-	-	-	-	AT1G04927	antisense_long_noncoding_rna	Natural antisense transcript overlaps with AT1G12140;(source:Araport11)	NA	NA	NA	NA	NA	NA	NA	NA	NA	NA	NA	NA	NA	NA	NA	-	-	-	-	-	-	-	-	-	-	-	-	-	-	-	-	-	1.0825	-	-
[truncated: 33,669 more rows]
[truncated: 6 more columns]

## Sheet: Dataset S2
Supplementary Dataset 2. Annotation of Bienertia sinuspersici transcriptome based on the NCBI non-redundant protein (nr) database
[truncated: 36,908 more rows]

## Sheet: Dataset S3
Supplementary Dataset 3. Details of genes showing SCC4-specific expression in Bienertia sinuspersici and Suaeda aralocaspica
[truncated: 86 more rows]

[truncated: 4 more sheets: Dataset S4, Dataset S5, Dataset S6, Dataset S7]
